# Supplementary material for: Redox-promoted associative assembly of metal–organic materials
Source: Chem Sci. 2015 Oct 9;7(1):707–12. doi: 10.1039/c5sc02214b (PMC5530005; doi:10.1039/c5sc02214b)
Supplement: Supplementary file 2 [file SC-007-C5SC02214B-s002.cif]

# Electronic Supplementary Material (ESI) for Chemical Science.
# This journal is © The Royal Society of Chemistry 2016

####################################################################### 
# 
# This file contains crystal structure data downloaded from the 
# Cambridge Structural Database (CSD) hosted by the Cambridge 
# Crystallographic Data Centre (CCDC).
# 
# Full information about CCDC data access policies and citation 
# guidelines are available at http://www.ccdc.cam.ac.uk/access/V1 
# 
# Audit and citation data items may have been added by the CCDC. 
# Please retain this information to preserve the provenance of 
# this file and to allow appropriate attribution of the data. 
# 
#######################################################################

data_3
_database_code_depnum_ccdc_archive 'CCDC 1405641'
_audit_update_record             
;
2015-10-06 deposited with the CCDC.
2015-10-27 downloaded from the CCDC.
;

_audit_creation_method           SHELXL-2014
_chemical_name_systematic        
;
 ?
;
_chemical_name_common            3
_chemical_melting_point          ?
_chemical_formula_moiety         ?
_chemical_formula_sum            'C66 H90 N2 O8 Zn2'
_chemical_formula_weight         1170.13

loop_
_atom_type_symbol
_atom_type_description
_atom_type_scat_dispersion_real
_atom_type_scat_dispersion_imag
_atom_type_scat_source
C C 0.0033 0.0016 'International Tables Vol C Tables 4.2.6.8 and 6.1.1.4'
H H 0.0000 0.0000 'International Tables Vol C Tables 4.2.6.8 and 6.1.1.4'
N N 0.0061 0.0033 'International Tables Vol C Tables 4.2.6.8 and 6.1.1.4'
O O 0.0106 0.0060 'International Tables Vol C Tables 4.2.6.8 and 6.1.1.4'
Zn Zn 0.2839 1.4301 'International Tables Vol C Tables 4.2.6.8 and 6.1.1.4'

_space_group_crystal_system      orthorhombic
_space_group_IT_number           61
_space_group_name_H-M_alt        'P b c a'
_space_group_name_Hall           '-P 2ac 2ab'

_shelx_space_group_comment       
;
The symmetry employed for this shelxl refinement is uniquely defined
by the following loop, which should always be used as a source of
symmetry information in preference to the above space-group names.
They are only intended as comments.
;

loop_
_space_group_symop_operation_xyz
'x, y, z'
'-x+1/2, -y, z+1/2'
'-x, y+1/2, -z+1/2'
'x+1/2, -y+1/2, -z'
'-x, -y, -z'
'x-1/2, y, -z-1/2'
'x, -y-1/2, z-1/2'
'-x-1/2, y-1/2, z'

_cell_length_a                   10.8810(16)
_cell_length_b                   19.554(3)
_cell_length_c                   29.442(4)
_cell_angle_alpha                90
_cell_angle_beta                 90
_cell_angle_gamma                90
_cell_volume                     6264.4(16)
_cell_formula_units_Z            4
_cell_measurement_temperature    100(2)
_cell_measurement_reflns_used    ?
_cell_measurement_theta_min      ?
_cell_measurement_theta_max      ?

_exptl_crystal_description       plate
_exptl_crystal_colour            blue
_exptl_crystal_density_meas      ?
_exptl_crystal_density_method    ?
_exptl_crystal_density_diffrn    1.241
_exptl_crystal_F_000             2496
_exptl_transmission_factor_min   ?
_exptl_transmission_factor_max   ?
_exptl_crystal_size_max          0.4
_exptl_crystal_size_mid          0.2
_exptl_crystal_size_min          0.1
_exptl_absorpt_coefficient_mu    0.820
_shelx_estimated_absorpt_T_min   ?
_shelx_estimated_absorpt_T_max   ?
_exptl_absorpt_correction_type   none
_exptl_absorpt_correction_T_min  ?
_exptl_absorpt_correction_T_max  ?
_exptl_absorpt_process_details   ?

_exptl_special_details           
;
 ?
;

_diffrn_ambient_temperature      100(2)
_diffrn_radiation_wavelength     0.71073
_diffrn_radiation_type           MoK\a
_diffrn_source                   ?
_diffrn_measurement_device_type  'Bruker D8'
_diffrn_measurement_method       ?
_diffrn_detector_area_resol_mean ?
_diffrn_reflns_number            68597
_diffrn_reflns_av_unetI/netI     0.1394
_diffrn_reflns_av_R_equivalents  0.2037
_diffrn_reflns_limit_h_min       -13
_diffrn_reflns_limit_h_max       14
_diffrn_reflns_limit_k_min       -26
_diffrn_reflns_limit_k_max       26
_diffrn_reflns_limit_l_min       -38
_diffrn_reflns_limit_l_max       37
_diffrn_reflns_theta_min         1.383
_diffrn_reflns_theta_max         28.807
_diffrn_reflns_theta_full        27.500
_diffrn_measured_fraction_theta_max 0.953
_diffrn_measured_fraction_theta_full 0.999
_diffrn_reflns_Laue_measured_fraction_max 0.953
_diffrn_reflns_Laue_measured_fraction_full 0.999
_diffrn_reflns_point_group_measured_fraction_max 0.953
_diffrn_reflns_point_group_measured_fraction_full 0.999
_reflns_number_total             7796
_reflns_number_gt                4206
_reflns_threshold_expression     'I > 2\s(I)'
_reflns_Friedel_coverage         0.000
_reflns_Friedel_fraction_max     .
_reflns_Friedel_fraction_full    .

_reflns_special_details          
;
 Reflections were merged by SHELXL according to the crystal
 class for the calculation of statistics and refinement.
 
 _reflns_Friedel_fraction is defined as the number of unique
 Friedel pairs measured divided by the number that would be
 possible theoretically, ignoring centric projections and
 systematic absences.
;

_computing_data_collection       ?
_computing_cell_refinement       ?
_computing_data_reduction        ?
_computing_structure_solution    ?
_computing_structure_refinement  'SHELXL-2014 (Sheldrick, 2014)'
_computing_molecular_graphics    ?
_computing_publication_material  ?

_refine_special_details          
;
 ?
;
_refine_ls_structure_factor_coef Fsqd
_refine_ls_matrix_type           full
_refine_ls_weighting_scheme      calc
_refine_ls_weighting_details     
'w=1/[\s^2^(Fo^2^)+(0.0448P)^2^+15.0702P] where P=(Fo^2^+2Fc^2^)/3'
_atom_sites_solution_primary     ?
_atom_sites_solution_secondary   ?
_atom_sites_solution_hydrogens   geom
_refine_ls_hydrogen_treatment    constr
_refine_ls_extinction_method     none
_refine_ls_extinction_coef       .
_refine_ls_number_reflns         7796
_refine_ls_number_parameters     364
_refine_ls_number_restraints     0
_refine_ls_R_factor_all          0.1766
_refine_ls_R_factor_gt           0.0825
_refine_ls_wR_factor_ref         0.1631
_refine_ls_wR_factor_gt          0.1356
_refine_ls_goodness_of_fit_ref   1.056
_refine_ls_restrained_S_all      1.056
_refine_ls_shift/su_max          0.002
_refine_ls_shift/su_mean         0.000

loop_
_atom_site_label
_atom_site_type_symbol
_atom_site_fract_x
_atom_site_fract_y
_atom_site_fract_z
_atom_site_U_iso_or_equiv
_atom_site_adp_type
_atom_site_occupancy
_atom_site_site_symmetry_order
_atom_site_calc_flag
_atom_site_refinement_flags_posn
_atom_site_refinement_flags_adp
_atom_site_refinement_flags_occupancy
_atom_site_disorder_assembly
_atom_site_disorder_group
Zn1 Zn 0.45083(5) 0.57804(2) 0.51649(2) 0.02081(14) Uani 1 1 d . . . . .
O1 O 0.4545(3) 0.64997(14) 0.56778(10) 0.0221(7) Uani 1 1 d . . . . .
O2 O 0.2939(3) 0.55011(14) 0.55419(10) 0.0226(7) Uani 1 1 d . . . . .
O3 O 0.5539(3) 0.49294(14) 0.53775(10) 0.0206(7) Uani 1 1 d . . . . .
O4 O 0.6553(3) 0.37150(15) 0.53462(10) 0.0222(7) Uani 1 1 d . . . . .
N1 N 0.6116(3) 0.62931(18) 0.49236(12) 0.0218(9) Uani 1 1 d . . . . .
C1 C 0.3582(4) 0.6481(2) 0.59326(15) 0.0202(10) Uani 1 1 d . . . . .
C2 C 0.2691(4) 0.5933(2) 0.58586(15) 0.0187(10) Uani 1 1 d . . . . .
C3 C 0.1593(4) 0.5914(2) 0.61304(15) 0.0209(10) Uani 1 1 d . . . . .
C4 C 0.1424(4) 0.6436(2) 0.64386(16) 0.0229(10) Uani 1 1 d . . . . .
H4 H 0.0690 0.6437 0.6613 0.027 Uiso 1 1 calc R U . . .
C5 C 0.2282(4) 0.6972(2) 0.65111(16) 0.0236(11) Uani 1 1 d . . . . .
C6 C 0.3352(4) 0.6980(2) 0.62688(15) 0.0219(10) Uani 1 1 d . . . . .
H6 H 0.3946 0.7325 0.6327 0.026 Uiso 1 1 calc R U . . .
C7 C 0.0678(4) 0.5322(2) 0.60824(15) 0.0239(10) Uani 1 1 d . . . . .
C8 C 0.1345(5) 0.4661(2) 0.62214(17) 0.0284(11) Uani 1 1 d . . . . .
H8A H 0.2079 0.4601 0.6032 0.043 Uiso 1 1 calc R U . . .
H8B H 0.0794 0.4269 0.6179 0.043 Uiso 1 1 calc R U . . .
H8C H 0.1588 0.4690 0.6541 0.043 Uiso 1 1 calc R U . . .
C9 C 0.0197(4) 0.5277(3) 0.55936(16) 0.0304(12) Uani 1 1 d . . . . .
H9A H -0.0251 0.5697 0.5519 0.046 Uiso 1 1 calc R U . . .
H9B H -0.0355 0.4883 0.5565 0.046 Uiso 1 1 calc R U . . .
H9C H 0.0891 0.5222 0.5384 0.046 Uiso 1 1 calc R U . . .
C10 C -0.0454(5) 0.5412(2) 0.63915(17) 0.0312(11) Uani 1 1 d . . . . .
H10A H -0.0190 0.5429 0.6710 0.047 Uiso 1 1 calc R U . . .
H10B H -0.1015 0.5025 0.6349 0.047 Uiso 1 1 calc R U . . .
H10C H -0.0878 0.5838 0.6313 0.047 Uiso 1 1 calc R U . . .
C15 C 0.5887(4) 0.4665(2) 0.57594(15) 0.0202(10) Uani 1 1 d . . . . .
C16 C 0.6480(4) 0.3993(2) 0.57364(15) 0.0207(10) Uani 1 1 d . . . . .
C17 C 0.6959(4) 0.3696(2) 0.61520(16) 0.0224(10) Uani 1 1 d . . . . .
C18 C 0.6724(4) 0.4045(2) 0.65483(16) 0.0239(11) Uani 1 1 d . . . . .
H18 H 0.7007 0.3847 0.6824 0.029 Uiso 1 1 calc R U . . .
C19 C 0.6084(4) 0.4683(2) 0.65759(16) 0.0224(10) Uani 1 1 d . . . . .
C20 C 0.5687(4) 0.4989(2) 0.61812(16) 0.0234(10) Uani 1 1 d . . . . .
H20 H 0.5278 0.5418 0.6193 0.028 Uiso 1 1 calc R U . . .
C21 C 0.7652(4) 0.3017(2) 0.61369(16) 0.0250(11) Uani 1 1 d . . . . .
C22 C 0.6831(5) 0.2443(2) 0.59514(17) 0.0308(12) Uani 1 1 d . . . . .
H22A H 0.6108 0.2391 0.6147 0.046 Uiso 1 1 calc R U . . .
H22B H 0.7294 0.2013 0.5946 0.046 Uiso 1 1 calc R U . . .
H22C H 0.6566 0.2557 0.5643 0.046 Uiso 1 1 calc R U . . .
C23 C 0.8781(4) 0.3100(2) 0.58253(17) 0.0281(11) Uani 1 1 d . . . . .
H23A H 0.8514 0.3261 0.5526 0.042 Uiso 1 1 calc R U . . .
H23B H 0.9198 0.2659 0.5793 0.042 Uiso 1 1 calc R U . . .
H23C H 0.9348 0.3434 0.5958 0.042 Uiso 1 1 calc R U . . .
C24 C 0.8125(5) 0.2805(3) 0.66079(17) 0.0371(13) Uani 1 1 d . . . . .
H24A H 0.8686 0.3156 0.6724 0.056 Uiso 1 1 calc R U . . .
H24B H 0.8562 0.2368 0.6584 0.056 Uiso 1 1 calc R U . . .
H24C H 0.7429 0.2756 0.6816 0.056 Uiso 1 1 calc R U . . .
C25 C 0.5850(4) 0.5001(2) 0.70457(16) 0.0249(11) Uani 1 1 d . . . . .
C26 C 0.7078(5) 0.5201(3) 0.72633(18) 0.0460(15) Uani 1 1 d . . . . .
H26A H 0.7481 0.5550 0.7076 0.069 Uiso 1 1 calc R U . . .
H26B H 0.7607 0.4797 0.7284 0.069 Uiso 1 1 calc R U . . .
H26C H 0.6930 0.5385 0.7568 0.069 Uiso 1 1 calc R U . . .
C27 C 0.5190(5) 0.4482(3) 0.73522(17) 0.0377(14) Uani 1 1 d . . . . .
H27A H 0.5057 0.4683 0.7653 0.057 Uiso 1 1 calc R U . . .
H27B H 0.5696 0.4069 0.7382 0.057 Uiso 1 1 calc R U . . .
H27C H 0.4396 0.4361 0.7217 0.057 Uiso 1 1 calc R U . . .
C28 C 0.5042(5) 0.5637(2) 0.70180(18) 0.0374(13) Uani 1 1 d . . . . .
H28A H 0.5491 0.6003 0.6863 0.056 Uiso 1 1 calc R U . . .
H28B H 0.4824 0.5786 0.7325 0.056 Uiso 1 1 calc R U . . .
H28C H 0.4292 0.5530 0.6848 0.056 Uiso 1 1 calc R U . . .
C29 C 0.7241(4) 0.6022(2) 0.49064(15) 0.0250(11) Uani 1 1 d . . . . .
H29 H 0.7340 0.5553 0.4980 0.030 Uiso 1 1 calc R U . . .
C30 C 0.8276(4) 0.6400(2) 0.47853(16) 0.0256(11) Uani 1 1 d . . . . .
H30 H 0.9063 0.6191 0.4776 0.031 Uiso 1 1 calc R U . . .
C31 C 0.8141(5) 0.7083(2) 0.46796(15) 0.0263(11) Uani 1 1 d . . . . .
H31 H 0.8834 0.7352 0.4597 0.032 Uiso 1 1 calc R U . . .
C32 C 0.6971(4) 0.7373(2) 0.46955(16) 0.0283(11) Uani 1 1 d . . . . .
H32 H 0.6845 0.7842 0.4625 0.034 Uiso 1 1 calc R U . . .
C33 C 0.6000(4) 0.6955(2) 0.48175(16) 0.0256(10) Uani 1 1 d . . . . .
H33 H 0.5202 0.7151 0.4827 0.031 Uiso 1 1 calc R U . . .
C11 C 0.1986(5) 0.7575(2) 0.68316(17) 0.0312(12) Uani 1 1 d . . . . .
C12 C 0.0904(5) 0.7433(3) 0.71493(19) 0.0400(14) Uani 1 1 d . . . . .
H12A H 0.1059 0.7010 0.7319 0.060 Uiso 1 1 calc R U . . .
H12B H 0.0151 0.7382 0.6970 0.060 Uiso 1 1 calc R U . . .
H12C H 0.0810 0.7814 0.7362 0.060 Uiso 1 1 calc R U . . .
C13 C 0.1639(7) 0.8190(3) 0.6532(2) 0.065(2) Uani 1 1 d . . . . .
H13A H 0.1428 0.8581 0.6725 0.098 Uiso 1 1 calc R U . . .
H13B H 0.0931 0.8071 0.6342 0.098 Uiso 1 1 calc R U . . .
H13C H 0.2337 0.8311 0.6337 0.098 Uiso 1 1 calc R U . . .
C14 C 0.3092(6) 0.7768(4) 0.7115(2) 0.075(2) Uani 1 1 d . . . . .
H14A H 0.2865 0.8134 0.7327 0.112 Uiso 1 1 calc R U . . .
H14B H 0.3753 0.7928 0.6915 0.112 Uiso 1 1 calc R U . . .
H14C H 0.3373 0.7368 0.7286 0.112 Uiso 1 1 calc R U . . .

loop_
_atom_site_aniso_label
_atom_site_aniso_U_11
_atom_site_aniso_U_22
_atom_site_aniso_U_33
_atom_site_aniso_U_23
_atom_site_aniso_U_13
_atom_site_aniso_U_12
Zn1 0.0235(3) 0.0165(2) 0.0224(3) -0.0002(2) 0.0029(3) 0.0007(2)
O1 0.0188(16) 0.0187(15) 0.0289(18) -0.0022(13) 0.0045(15) 0.0024(14)
O2 0.0268(18) 0.0172(15) 0.0239(18) -0.0026(13) 0.0031(15) 0.0025(13)
O3 0.0219(16) 0.0189(15) 0.0209(16) 0.0024(13) 0.0002(15) 0.0010(14)
O4 0.0244(18) 0.0221(16) 0.0201(17) -0.0021(13) 0.0027(14) 0.0013(14)
N1 0.024(2) 0.0194(19) 0.022(2) 0.0001(16) 0.0026(17) 0.0011(16)
C1 0.022(3) 0.016(2) 0.023(3) 0.0037(19) 0.001(2) 0.0045(19)
C2 0.019(2) 0.015(2) 0.022(2) 0.0040(18) 0.001(2) 0.0003(17)
C3 0.024(2) 0.018(2) 0.021(2) 0.0015(18) -0.002(2) 0.0005(18)
C4 0.020(2) 0.021(2) 0.027(3) -0.001(2) 0.003(2) 0.0018(19)
C5 0.022(3) 0.024(2) 0.024(3) -0.002(2) 0.001(2) 0.002(2)
C6 0.021(2) 0.022(2) 0.023(3) -0.002(2) 0.001(2) -0.0023(19)
C7 0.025(3) 0.024(2) 0.023(3) 0.0006(19) 0.000(2) -0.002(2)
C8 0.028(3) 0.022(2) 0.036(3) 0.001(2) -0.001(2) -0.006(2)
C9 0.026(3) 0.036(3) 0.029(3) 0.000(2) -0.004(2) -0.001(2)
C10 0.028(3) 0.030(3) 0.036(3) 0.001(2) 0.007(3) -0.006(2)
C15 0.015(2) 0.023(2) 0.023(3) -0.001(2) -0.0004(19) -0.0034(18)
C16 0.019(2) 0.019(2) 0.024(3) 0.0013(19) 0.002(2) -0.0009(19)
C17 0.017(2) 0.021(2) 0.029(3) 0.001(2) 0.000(2) -0.0015(19)
C18 0.020(2) 0.025(2) 0.026(3) 0.002(2) 0.000(2) 0.0044(19)
C19 0.015(2) 0.027(2) 0.026(3) -0.004(2) 0.003(2) -0.0028(19)
C20 0.023(3) 0.019(2) 0.029(3) -0.0007(19) -0.001(2) 0.0031(19)
C21 0.031(3) 0.019(2) 0.025(3) 0.001(2) 0.002(2) 0.004(2)
C22 0.034(3) 0.023(2) 0.036(3) 0.005(2) 0.002(2) 0.005(2)
C23 0.022(3) 0.027(3) 0.035(3) -0.006(2) 0.003(2) 0.006(2)
C24 0.046(3) 0.032(3) 0.034(3) 0.002(2) -0.002(3) 0.020(3)
C25 0.024(3) 0.029(3) 0.021(3) -0.004(2) 0.000(2) 0.002(2)
C26 0.027(3) 0.072(4) 0.039(3) -0.023(3) -0.003(3) -0.002(3)
C27 0.049(4) 0.034(3) 0.030(3) -0.004(2) 0.008(3) 0.001(3)
C28 0.050(3) 0.033(3) 0.030(3) -0.008(2) 0.003(3) 0.014(3)
C29 0.027(3) 0.021(2) 0.027(3) 0.004(2) 0.002(2) 0.002(2)
C30 0.023(2) 0.027(2) 0.027(3) -0.001(2) -0.002(2) -0.002(2)
C31 0.029(3) 0.025(2) 0.025(3) 0.001(2) 0.003(2) -0.009(2)
C32 0.034(3) 0.019(2) 0.032(3) -0.002(2) 0.002(2) -0.002(2)
C33 0.026(2) 0.020(2) 0.031(3) 0.001(2) 0.007(2) 0.0016(19)
C11 0.031(3) 0.028(3) 0.035(3) -0.015(2) 0.010(2) -0.005(2)
C12 0.038(3) 0.040(3) 0.042(3) -0.012(3) 0.013(3) -0.004(3)
C13 0.100(6) 0.027(3) 0.069(5) -0.009(3) 0.039(4) 0.010(3)
C14 0.040(4) 0.109(6) 0.075(5) -0.067(5) 0.012(4) -0.025(4)

_geom_special_details            
;
 All esds (except the esd in the dihedral angle between two l.s. planes)
 are estimated using the full covariance matrix.  The cell esds are taken
 into account individually in the estimation of esds in distances, angles
 and torsion angles; correlations between esds in cell parameters are only
 used when they are defined by crystal symmetry.  An approximate (isotropic)
 treatment of cell esds is used for estimating esds involving l.s. planes.
;

loop_
_geom_bond_atom_site_label_1
_geom_bond_atom_site_label_2
_geom_bond_distance
_geom_bond_site_symmetry_2
_geom_bond_publ_flag
Zn1 O1 2.064(3) . ?
Zn1 O3 2.102(3) . ?
Zn1 O2 2.109(3) . ?
Zn1 O3 2.116(3) 5_666 ?
Zn1 N1 2.138(4) . ?
Zn1 O4 2.138(3) 5_666 ?
O1 C1 1.289(5) . ?
O2 C2 1.287(5) . ?
O3 C15 1.294(5) . ?
O3 Zn1 2.117(3) 5_666 ?
O4 C16 1.274(5) . ?
O4 Zn1 2.138(3) 5_666 ?
N1 C29 1.334(6) . ?
N1 C33 1.338(5) . ?
C1 C6 1.413(6) . ?
C1 C2 1.461(6) . ?
C2 C3 1.439(6) . ?
C3 C4 1.377(6) . ?
C3 C7 1.534(6) . ?
C4 C5 1.420(6) . ?
C4 H4 0.9500 . ?
C5 C6 1.365(6) . ?
C5 C11 1.545(6) . ?
C6 H6 0.9500 . ?
C7 C9 1.534(6) . ?
C7 C8 1.538(6) . ?
C7 C10 1.542(7) . ?
C8 H8A 0.9800 . ?
C8 H8B 0.9800 . ?
C8 H8C 0.9800 . ?
C9 H9A 0.9800 . ?
C9 H9B 0.9800 . ?
C9 H9C 0.9800 . ?
C10 H10A 0.9800 . ?
C10 H10B 0.9800 . ?
C10 H10C 0.9800 . ?
C15 C20 1.411(6) . ?
C15 C16 1.466(6) . ?
C16 C17 1.451(6) . ?
C17 C18 1.375(6) . ?
C17 C21 1.527(6) . ?
C18 C19 1.432(6) . ?
C18 H18 0.9500 . ?
C19 C20 1.377(6) . ?
C19 C25 1.538(6) . ?
C20 H20 0.9500 . ?
C21 C24 1.536(6) . ?
C21 C22 1.536(6) . ?
C21 C23 1.542(6) . ?
C22 H22A 0.9800 . ?
C22 H22B 0.9800 . ?
C22 H22C 0.9800 . ?
C23 H23A 0.9800 . ?
C23 H23B 0.9800 . ?
C23 H23C 0.9800 . ?
C24 H24A 0.9800 . ?
C24 H24B 0.9800 . ?
C24 H24C 0.9800 . ?
C25 C28 1.525(7) . ?
C25 C26 1.532(7) . ?
C25 C27 1.537(7) . ?
C26 H26A 0.9800 . ?
C26 H26B 0.9800 . ?
C26 H26C 0.9800 . ?
C27 H27A 0.9800 . ?
C27 H27B 0.9800 . ?
C27 H27C 0.9800 . ?
C28 H28A 0.9800 . ?
C28 H28B 0.9800 . ?
C28 H28C 0.9800 . ?
C29 C30 1.394(6) . ?
C29 H29 0.9500 . ?
C30 C31 1.378(6) . ?
C30 H30 0.9500 . ?
C31 C32 1.394(7) . ?
C31 H31 0.9500 . ?
C32 C33 1.382(6) . ?
C32 H32 0.9500 . ?
C33 H33 0.9500 . ?
C11 C14 1.511(7) . ?
C11 C12 1.529(7) . ?
C11 C13 1.539(8) . ?
C12 H12A 0.9800 . ?
C12 H12B 0.9800 . ?
C12 H12C 0.9800 . ?
C13 H13A 0.9800 . ?
C13 H13B 0.9800 . ?
C13 H13C 0.9800 . ?
C14 H14A 0.9800 . ?
C14 H14B 0.9800 . ?
C14 H14C 0.9800 . ?

loop_
_geom_angle_atom_site_label_1
_geom_angle_atom_site_label_2
_geom_angle_atom_site_label_3
_geom_angle
_geom_angle_site_symmetry_1
_geom_angle_site_symmetry_3
_geom_angle_publ_flag
O1 Zn1 O3 108.14(12) . . ?
O1 Zn1 O2 78.87(12) . . ?
O3 Zn1 O2 94.04(12) . . ?
O1 Zn1 O3 178.00(11) . 5_666 ?
O3 Zn1 O3 73.66(13) . 5_666 ?
O2 Zn1 O3 101.98(12) . 5_666 ?
O1 Zn1 N1 84.72(13) . . ?
O3 Zn1 N1 91.92(13) . . ?
O2 Zn1 N1 163.56(13) . . ?
O3 Zn1 N1 94.40(13) 5_666 . ?
O1 Zn1 O4 102.16(12) . 5_666 ?
O3 Zn1 O4 149.67(11) . 5_666 ?
O2 Zn1 O4 93.02(12) . 5_666 ?
O3 Zn1 O4 76.02(11) 5_666 5_666 ?
N1 Zn1 O4 89.51(13) . 5_666 ?
C1 O1 Zn1 113.0(3) . . ?
C2 O2 Zn1 112.4(3) . . ?
C15 O3 Zn1 136.9(3) . . ?
C15 O3 Zn1 113.7(3) . 5_666 ?
Zn1 O3 Zn1 106.34(13) . 5_666 ?
C16 O4 Zn1 113.8(3) . 5_666 ?
C29 N1 C33 117.5(4) . . ?
C29 N1 Zn1 125.3(3) . . ?
C33 N1 Zn1 117.0(3) . . ?
O1 C1 C6 122.2(4) . . ?
O1 C1 C2 118.3(4) . . ?
C6 C1 C2 119.6(4) . . ?
O2 C2 C3 124.0(4) . . ?
O2 C2 C1 116.8(4) . . ?
C3 C2 C1 119.2(4) . . ?
C4 C3 C2 117.2(4) . . ?
C4 C3 C7 122.3(4) . . ?
C2 C3 C7 120.5(4) . . ?
C3 C4 C5 123.9(4) . . ?
C3 C4 H4 118.0 . . ?
C5 C4 H4 118.0 . . ?
C6 C5 C4 119.4(4) . . ?
C6 C5 C11 119.2(4) . . ?
C4 C5 C11 121.3(4) . . ?
C5 C6 C1 120.6(4) . . ?
C5 C6 H6 119.7 . . ?
C1 C6 H6 119.7 . . ?
C3 C7 C9 110.5(4) . . ?
C3 C7 C8 107.7(4) . . ?
C9 C7 C8 111.3(4) . . ?
C3 C7 C10 112.2(4) . . ?
C9 C7 C10 106.7(4) . . ?
C8 C7 C10 108.4(4) . . ?
C7 C8 H8A 109.5 . . ?
C7 C8 H8B 109.5 . . ?
H8A C8 H8B 109.5 . . ?
C7 C8 H8C 109.5 . . ?
H8A C8 H8C 109.5 . . ?
H8B C8 H8C 109.5 . . ?
C7 C9 H9A 109.5 . . ?
C7 C9 H9B 109.5 . . ?
H9A C9 H9B 109.5 . . ?
C7 C9 H9C 109.5 . . ?
H9A C9 H9C 109.5 . . ?
H9B C9 H9C 109.5 . . ?
C7 C10 H10A 109.5 . . ?
C7 C10 H10B 109.5 . . ?
H10A C10 H10B 109.5 . . ?
C7 C10 H10C 109.5 . . ?
H10A C10 H10C 109.5 . . ?
H10B C10 H10C 109.5 . . ?
O3 C15 C20 122.7(4) . . ?
O3 C15 C16 116.5(4) . . ?
C20 C15 C16 120.7(4) . . ?
O4 C16 C17 124.5(4) . . ?
O4 C16 C15 116.9(4) . . ?
C17 C16 C15 118.6(4) . . ?
C18 C17 C16 116.7(4) . . ?
C18 C17 C21 123.2(4) . . ?
C16 C17 C21 120.1(4) . . ?
C17 C18 C19 124.8(4) . . ?
C17 C18 H18 117.6 . . ?
C19 C18 H18 117.6 . . ?
C20 C19 C18 118.9(4) . . ?
C20 C19 C25 122.1(4) . . ?
C18 C19 C25 119.0(4) . . ?
C19 C20 C15 120.0(4) . . ?
C19 C20 H20 120.0 . . ?
C15 C20 H20 120.0 . . ?
C17 C21 C24 112.0(4) . . ?
C17 C21 C22 111.0(4) . . ?
C24 C21 C22 108.6(4) . . ?
C17 C21 C23 108.6(4) . . ?
C24 C21 C23 107.4(4) . . ?
C22 C21 C23 109.2(4) . . ?
C21 C22 H22A 109.5 . . ?
C21 C22 H22B 109.5 . . ?
H22A C22 H22B 109.5 . . ?
C21 C22 H22C 109.5 . . ?
H22A C22 H22C 109.5 . . ?
H22B C22 H22C 109.5 . . ?
C21 C23 H23A 109.5 . . ?
C21 C23 H23B 109.5 . . ?
H23A C23 H23B 109.5 . . ?
C21 C23 H23C 109.5 . . ?
H23A C23 H23C 109.5 . . ?
H23B C23 H23C 109.5 . . ?
C21 C24 H24A 109.5 . . ?
C21 C24 H24B 109.5 . . ?
H24A C24 H24B 109.5 . . ?
C21 C24 H24C 109.5 . . ?
H24A C24 H24C 109.5 . . ?
H24B C24 H24C 109.5 . . ?
C28 C25 C26 108.5(4) . . ?
C28 C25 C27 107.5(4) . . ?
C26 C25 C27 109.3(4) . . ?
C28 C25 C19 112.2(4) . . ?
C26 C25 C19 109.6(4) . . ?
C27 C25 C19 109.8(4) . . ?
C25 C26 H26A 109.5 . . ?
C25 C26 H26B 109.5 . . ?
H26A C26 H26B 109.5 . . ?
C25 C26 H26C 109.5 . . ?
H26A C26 H26C 109.5 . . ?
H26B C26 H26C 109.5 . . ?
C25 C27 H27A 109.5 . . ?
C25 C27 H27B 109.5 . . ?
H27A C27 H27B 109.5 . . ?
C25 C27 H27C 109.5 . . ?
H27A C27 H27C 109.5 . . ?
H27B C27 H27C 109.5 . . ?
C25 C28 H28A 109.5 . . ?
C25 C28 H28B 109.5 . . ?
H28A C28 H28B 109.5 . . ?
C25 C28 H28C 109.5 . . ?
H28A C28 H28C 109.5 . . ?
H28B C28 H28C 109.5 . . ?
N1 C29 C30 122.7(4) . . ?
N1 C29 H29 118.6 . . ?
C30 C29 H29 118.6 . . ?
C31 C30 C29 119.0(4) . . ?
C31 C30 H30 120.5 . . ?
C29 C30 H30 120.5 . . ?
C30 C31 C32 118.9(4) . . ?
C30 C31 H31 120.5 . . ?
C32 C31 H31 120.5 . . ?
C33 C32 C31 117.8(4) . . ?
C33 C32 H32 121.1 . . ?
C31 C32 H32 121.1 . . ?
N1 C33 C32 124.1(4) . . ?
N1 C33 H33 118.0 . . ?
C32 C33 H33 118.0 . . ?
C14 C11 C12 108.7(5) . . ?
C14 C11 C13 108.5(5) . . ?
C12 C11 C13 107.7(5) . . ?
C14 C11 C5 111.2(4) . . ?
C12 C11 C5 113.2(4) . . ?
C13 C11 C5 107.3(4) . . ?
C11 C12 H12A 109.5 . . ?
C11 C12 H12B 109.5 . . ?
H12A C12 H12B 109.5 . . ?
C11 C12 H12C 109.5 . . ?
H12A C12 H12C 109.5 . . ?
H12B C12 H12C 109.5 . . ?
C11 C13 H13A 109.5 . . ?
C11 C13 H13B 109.5 . . ?
H13A C13 H13B 109.5 . . ?
C11 C13 H13C 109.5 . . ?
H13A C13 H13C 109.5 . . ?
H13B C13 H13C 109.5 . . ?
C11 C14 H14A 109.5 . . ?
C11 C14 H14B 109.5 . . ?
H14A C14 H14B 109.5 . . ?
C11 C14 H14C 109.5 . . ?
H14A C14 H14C 109.5 . . ?
H14B C14 H14C 109.5 . . ?

_refine_diff_density_max         0.540
_refine_diff_density_min         -0.819
_refine_diff_density_rms         0.100

_shelxl_version_number           2014-3

_shelx_res_file                  
;
TITL MG30_0m_a_a.res in Pbca
CELL  0.71073  10.8810  19.5543  29.4419   90.000   90.000   90.000
ZERR     4.00   0.0016   0.0028   0.0042    0.000    0.000    0.000
LATT   1
SYMM  1/2 - X, - Y, 1/2 + Z
SYMM  - X, 1/2 + Y, 1/2 - Z
SYMM  1/2 + X, 1/2 - Y, - Z
SFAC  C    H    N    O    ZN
UNIT  264  360  8    32   8
MERG   2
FMAP   2
PLAN   20
ACTA    55.00
BOND   $H
L.S.  6
TEMP  -173.00
WGHT    0.044800   15.070200
FVAR       0.20988
ZN1   5    0.450831    0.578039    0.516491    11.00000    0.02346    0.01654 =
         0.02242   -0.00024    0.00288    0.00075
O1    4    0.454460    0.649974    0.567781    11.00000    0.01876    0.01874 =
         0.02891   -0.00223    0.00451    0.00237
O2    4    0.293873    0.550112    0.554190    11.00000    0.02680    0.01721 =
         0.02387   -0.00265    0.00306    0.00250
O3    4    0.553925    0.492939    0.537754    11.00000    0.02190    0.01888 =
         0.02088    0.00236    0.00024    0.00104
O4    4    0.655265    0.371497    0.534617    11.00000    0.02441    0.02206 =
         0.02006   -0.00213    0.00273    0.00134
N1    3    0.611600    0.629306    0.492359    11.00000    0.02376    0.01944 =
         0.02217    0.00013    0.00264    0.00110
C1    1    0.358238    0.648092    0.593262    11.00000    0.02228    0.01574 =
         0.02250    0.00370    0.00074    0.00449
C2    1    0.269124    0.593325    0.585860    11.00000    0.01903    0.01478 =
         0.02224    0.00397    0.00071    0.00029
C3    1    0.159253    0.591406    0.613040    11.00000    0.02423    0.01766 =
         0.02071    0.00145   -0.00168    0.00045
C4    1    0.142406    0.643555    0.643861    11.00000    0.02046    0.02077 =
         0.02733   -0.00076    0.00318    0.00176
AFIX  43
H4    2    0.068986    0.643656    0.661322    11.00000   -1.20000
AFIX   0
C5    1    0.228218    0.697191    0.651107    11.00000    0.02231    0.02422 =
         0.02433   -0.00173    0.00127    0.00161
C6    1    0.335178    0.698045    0.626876    11.00000    0.02132    0.02190 =
         0.02262   -0.00224    0.00085   -0.00225
AFIX  43
H6    2    0.394639    0.732534    0.632667    11.00000   -1.20000
AFIX   0
C7    1    0.067841    0.532155    0.608241    11.00000    0.02521    0.02363 =
         0.02278    0.00055   -0.00034   -0.00243
C8    1    0.134518    0.466051    0.622144    11.00000    0.02784    0.02169 =
         0.03582    0.00071   -0.00131   -0.00601
AFIX 137
H8A   2    0.207855    0.460066    0.603236    11.00000   -1.50000
H8B   2    0.079371    0.426940    0.617922    11.00000   -1.50000
H8C   2    0.158818    0.469020    0.654135    11.00000   -1.50000
AFIX   0
C9    1    0.019747    0.527692    0.559362    11.00000    0.02647    0.03590 =
         0.02879    0.00024   -0.00395   -0.00123
AFIX 137
H9A   2   -0.025060    0.569677    0.551867    11.00000   -1.50000
H9B   2   -0.035522    0.488348    0.556549    11.00000   -1.50000
H9C   2    0.089094    0.522199    0.538438    11.00000   -1.50000
AFIX   0
C10   1   -0.045427    0.541162    0.639152    11.00000    0.02756    0.03004 =
         0.03604    0.00144    0.00710   -0.00600
AFIX 137
H10A  2   -0.019000    0.542944    0.670951    11.00000   -1.50000
H10B  2   -0.101504    0.502481    0.634859    11.00000   -1.50000
H10C  2   -0.087756    0.583786    0.631289    11.00000   -1.50000
AFIX   0
C15   1    0.588710    0.466548    0.575942    11.00000    0.01497    0.02315 =
         0.02253   -0.00134   -0.00044   -0.00342
C16   1    0.647975    0.399324    0.573645    11.00000    0.01883    0.01928 =
         0.02408    0.00131    0.00226   -0.00091
C17   1    0.695913    0.369618    0.615196    11.00000    0.01658    0.02134 =
         0.02921    0.00127    0.00003   -0.00151
C18   1    0.672393    0.404470    0.654834    11.00000    0.02020    0.02506 =
         0.02650    0.00154   -0.00022    0.00440
AFIX  43
H18   2    0.700653    0.384727    0.682405    11.00000   -1.20000
AFIX   0
C19   1    0.608433    0.468330    0.657587    11.00000    0.01505    0.02653 =
         0.02569   -0.00395    0.00342   -0.00281
C20   1    0.568708    0.498908    0.618116    11.00000    0.02287    0.01864 =
         0.02869   -0.00069   -0.00082    0.00315
AFIX  43
H20   2    0.527826    0.541799    0.619280    11.00000   -1.20000
AFIX   0
C21   1    0.765203    0.301730    0.613692    11.00000    0.03132    0.01897 =
         0.02459    0.00076    0.00208    0.00365
C22   1    0.683085    0.244253    0.595143    11.00000    0.03352    0.02263 =
         0.03614    0.00452    0.00192    0.00497
AFIX 137
H22A  2    0.610845    0.239055    0.614720    11.00000   -1.50000
H22B  2    0.729450    0.201294    0.594616    11.00000   -1.50000
H22C  2    0.656572    0.255741    0.564261    11.00000   -1.50000
AFIX   0
C23   1    0.878078    0.310045    0.582525    11.00000    0.02179    0.02720 =
         0.03543   -0.00644    0.00257    0.00583
AFIX 137
H23A  2    0.851395    0.326091    0.552573    11.00000   -1.50000
H23B  2    0.919831    0.265898    0.579343    11.00000   -1.50000
H23C  2    0.934756    0.343430    0.595849    11.00000   -1.50000
AFIX   0
C24   1    0.812486    0.280518    0.660786    11.00000    0.04553    0.03227 =
         0.03361    0.00180   -0.00173    0.01963
AFIX 137
H24A  2    0.868601    0.315634    0.672359    11.00000   -1.50000
H24B  2    0.856169    0.236838    0.658408    11.00000   -1.50000
H24C  2    0.742855    0.275551    0.681639    11.00000   -1.50000
AFIX   0
C25   1    0.584977    0.500118    0.704568    11.00000    0.02442    0.02914 =
         0.02115   -0.00387    0.00028    0.00160
C26   1    0.707752    0.520134    0.726331    11.00000    0.02744    0.07197 =
         0.03853   -0.02290   -0.00270   -0.00240
AFIX 137
H26A  2    0.748071    0.555019    0.707646    11.00000   -1.50000
H26B  2    0.760733    0.479730    0.728436    11.00000   -1.50000
H26C  2    0.692967    0.538454    0.756827    11.00000   -1.50000
AFIX   0
C27   1    0.518962    0.448161    0.735222    11.00000    0.04932    0.03394 =
         0.02987   -0.00360    0.00796    0.00066
AFIX 137
H27A  2    0.505668    0.468336    0.765293    11.00000   -1.50000
H27B  2    0.569576    0.406948    0.738194    11.00000   -1.50000
H27C  2    0.439553    0.436072    0.721723    11.00000   -1.50000
AFIX   0
C28   1    0.504186    0.563678    0.701796    11.00000    0.04971    0.03280 =
         0.02957   -0.00797    0.00270    0.01381
AFIX 137
H28A  2    0.549077    0.600303    0.686272    11.00000   -1.50000
H28B  2    0.482379    0.578625    0.732528    11.00000   -1.50000
H28C  2    0.429167    0.552965    0.684807    11.00000   -1.50000
AFIX   0
C29   1    0.724069    0.602246    0.490638    11.00000    0.02717    0.02086 =
         0.02695    0.00428    0.00208    0.00184
AFIX  43
H29   2    0.733986    0.555258    0.497974    11.00000   -1.20000
AFIX   0
C30   1    0.827629    0.640042    0.478525    11.00000    0.02260    0.02684 =
         0.02747   -0.00109   -0.00243   -0.00200
AFIX  43
H30   2    0.906345    0.619075    0.477566    11.00000   -1.20000
AFIX   0
C31   1    0.814089    0.708292    0.467962    11.00000    0.02862    0.02535 =
         0.02485    0.00109    0.00252   -0.00880
AFIX  43
H31   2    0.883350    0.735150    0.459731    11.00000   -1.20000
AFIX   0
C32   1    0.697083    0.737286    0.469552    11.00000    0.03396    0.01899 =
         0.03201   -0.00178    0.00205   -0.00202
AFIX  43
H32   2    0.684490    0.784168    0.462484    11.00000   -1.20000
AFIX   0
C33   1    0.600045    0.695542    0.481752    11.00000    0.02572    0.02017 =
         0.03086    0.00079    0.00739    0.00160
AFIX  43
H33   2    0.520154    0.715090    0.482666    11.00000   -1.20000
AFIX   0
C11   1    0.198632    0.757540    0.683158    11.00000    0.03092    0.02761 =
         0.03500   -0.01506    0.01045   -0.00461
C12   1    0.090449    0.743258    0.714930    11.00000    0.03795    0.04009 =
         0.04188   -0.01187    0.01348   -0.00366
AFIX 137
H12A  2    0.105944    0.701014    0.731899    11.00000   -1.50000
H12B  2    0.015083    0.738205    0.697016    11.00000   -1.50000
H12C  2    0.080992    0.781403    0.736234    11.00000   -1.50000
AFIX   0
C13   1    0.163901    0.819037    0.653190    11.00000    0.10018    0.02720 =
         0.06865   -0.00938    0.03897    0.01037
AFIX 137
H13A  2    0.142845    0.858101    0.672536    11.00000   -1.50000
H13B  2    0.093074    0.807076    0.634226    11.00000   -1.50000
H13C  2    0.233661    0.831105    0.633722    11.00000   -1.50000
AFIX   0
C14   1    0.309152    0.776844    0.711491    11.00000    0.03972    0.10949 =
         0.07535   -0.06684    0.01183   -0.02543
AFIX 137
H14A  2    0.286531    0.813421    0.732654    11.00000   -1.50000
H14B  2    0.375326    0.792785    0.691548    11.00000   -1.50000
H14C  2    0.337258    0.736841    0.728642    11.00000   -1.50000
AFIX   0
HKLF    4

REM  MG30_0m_a_a.res in Pbca
REM R1 =  0.0825 for    4206 Fo > 4sig(Fo)  and  0.1766 for all    7796 data
REM    364 parameters refined using      0 restraints

END

WGHT      0.0420     16.2209

REM Highest difference peak  0.540,  deepest hole -0.819,  1-sigma level  0.100
Q1    1   0.4581  0.5784  0.5449  11.00000  0.05    0.54
Q2    1   0.4611  0.5775  0.4899  11.00000  0.05    0.48
Q3    1   0.4462  0.5523  0.5764  11.00000  0.05    0.42
Q4    1   0.4545  0.5784  0.5754  11.00000  0.05    0.40
Q5    1   0.3336  0.5717  0.7105  11.00000  0.05    0.36
Q6    1   0.4855  0.6295  0.4839  11.00000  0.05    0.36
Q7    1   0.5804  0.4758  0.6835  11.00000  0.05    0.36
Q8    1   0.7478  0.6028  0.7881  11.00000  0.05    0.35
Q9    1   0.8881  0.7204  0.4463  11.00000  0.05    0.34
Q10   1   0.3745  0.5216  0.5139  11.00000  0.05    0.34
Q11   1   0.4499  0.5427  0.6001  11.00000  0.05    0.34
Q12   1   0.1847  0.7071  0.7342  11.00000  0.05    0.34
Q13   1   0.3874  0.6370  0.5173  11.00000  0.05    0.33
Q14   1   0.6376  0.3904  0.6262  11.00000  0.05    0.33
Q15   1   0.1438  0.6517  0.7565  11.00000  0.05    0.33
Q16   1   0.1900  0.7851  0.7643  11.00000  0.05    0.33
Q17   1   0.9676  0.3739  0.6728  11.00000  0.05    0.32
Q18   1   0.3772  0.4919  0.5483  11.00000  0.05    0.32
Q19   1   0.6082  0.4289  0.5716  11.00000  0.05    0.32
Q20   1   0.5634  0.6115  0.5328  11.00000  0.05    0.32
;
_shelx_res_checksum              56399
####################################################################### 
# 
# This file contains crystal structure data downloaded from the 
# Cambridge Structural Database (CSD) hosted by the Cambridge 
# Crystallographic Data Centre (CCDC).
# 
# Full information about CCDC data access policies and citation 
# guidelines are available at http://www.ccdc.cam.ac.uk/access/V1 
# 
# Audit and citation data items may have been added by the CCDC. 
# Please retain this information to preserve the provenance of 
# this file and to allow appropriate attribution of the data. 
# 
#######################################################################

data_4
_database_code_depnum_ccdc_archive 'CCDC 1405642'
_audit_update_record             
;
2015-10-06 deposited with the CCDC.
2015-10-27 downloaded from the CCDC.
;

_audit_creation_method           SHELXL-2014
_chemical_name_systematic        
;
 ?
;
_chemical_name_common            ?
_chemical_melting_point          ?
_chemical_formula_moiety         ?
_chemical_formula_sum            'C38 H50 N2 O4 Zn'
_chemical_formula_weight         664.17

loop_
_atom_type_symbol
_atom_type_description
_atom_type_scat_dispersion_real
_atom_type_scat_dispersion_imag
_atom_type_scat_source
C C 0.0033 0.0016 'International Tables Vol C Tables 4.2.6.8 and 6.1.1.4'
Zn Zn 0.2839 1.4301 'International Tables Vol C Tables 4.2.6.8 and 6.1.1.4'
N N 0.0061 0.0033 'International Tables Vol C Tables 4.2.6.8 and 6.1.1.4'
H H 0.0000 0.0000 'International Tables Vol C Tables 4.2.6.8 and 6.1.1.4'
O O 0.0106 0.0060 'International Tables Vol C Tables 4.2.6.8 and 6.1.1.4'

_space_group_crystal_system      monoclinic
_space_group_IT_number           14
_space_group_name_H-M_alt        'P 21/c'
_space_group_name_Hall           '-P 2ybc'

_shelx_space_group_comment       
;
The symmetry employed for this shelxl refinement is uniquely defined
by the following loop, which should always be used as a source of
symmetry information in preference to the above space-group names.
They are only intended as comments.
;

loop_
_space_group_symop_operation_xyz
'x, y, z'
'-x, y+1/2, -z+1/2'
'-x, -y, -z'
'x, -y-1/2, z-1/2'

_cell_length_a                   10.671(5)
_cell_length_b                   19.665(9)
_cell_length_c                   17.723(8)
_cell_angle_alpha                90
_cell_angle_beta                 97.137(7)
_cell_angle_gamma                90
_cell_volume                     3690(3)
_cell_formula_units_Z            4
_cell_measurement_temperature    100(2)
_cell_measurement_reflns_used    ?
_cell_measurement_theta_min      ?
_cell_measurement_theta_max      ?

_exptl_crystal_description       prism
_exptl_crystal_colour            blue
_exptl_crystal_density_meas      ?
_exptl_crystal_density_method    ?
_exptl_crystal_density_diffrn    1.195
_exptl_crystal_F_000             1416
_exptl_transmission_factor_min   ?
_exptl_transmission_factor_max   ?
_exptl_crystal_size_max          0.080
_exptl_crystal_size_mid          0.080
_exptl_crystal_size_min          0.020
_exptl_absorpt_coefficient_mu    0.704
_shelx_estimated_absorpt_T_min   0.946
_shelx_estimated_absorpt_T_max   0.986
_exptl_absorpt_process_details   'SADABS 2014/4'
_exptl_absorpt_correction_type   multi-scan
_exptl_absorpt_correction_T_max  0.7458
_exptl_absorpt_correction_T_min  0.6599
_exptl_special_details           
;
 The following wavelength and cell were deduced by SADABS from the
 direction cosines etc. They are given here for emergency use only:
 CELL 0.71082   10.707   19.709   17.797   90.020   97.260   89.981
;


_diffrn_ambient_temperature      100(2)
_diffrn_radiation_wavelength     0.71073
_diffrn_radiation_type           MoK\a
_diffrn_source                   ?
_diffrn_measurement_device_type  'Bruker D8'
_diffrn_measurement_method       ?
_diffrn_detector_area_resol_mean ?
_diffrn_reflns_number            43417
_diffrn_reflns_av_unetI/netI     0.2798
_diffrn_reflns_av_R_equivalents  0.2969
_diffrn_reflns_limit_h_min       -13
_diffrn_reflns_limit_h_max       14
_diffrn_reflns_limit_k_min       -25
_diffrn_reflns_limit_k_max       25
_diffrn_reflns_limit_l_min       -23
_diffrn_reflns_limit_l_max       23
_diffrn_reflns_theta_min         1.553
_diffrn_reflns_theta_max         28.871
_diffrn_reflns_theta_full        27.000
_diffrn_measured_fraction_theta_max 0.919
_diffrn_measured_fraction_theta_full 0.991
_diffrn_reflns_Laue_measured_fraction_max 0.919
_diffrn_reflns_Laue_measured_fraction_full 0.991
_diffrn_reflns_point_group_measured_fraction_max 0.919
_diffrn_reflns_point_group_measured_fraction_full 0.991
_reflns_number_total             8914
_reflns_number_gt                3107
_reflns_threshold_expression     'I > 2\s(I)'
_reflns_Friedel_coverage         0.000
_reflns_Friedel_fraction_max     .
_reflns_Friedel_fraction_full    .

_reflns_special_details          
;
 Reflections were merged by SHELXL according to the crystal
 class for the calculation of statistics and refinement.
 
 _reflns_Friedel_fraction is defined as the number of unique
 Friedel pairs measured divided by the number that would be
 possible theoretically, ignoring centric projections and
 systematic absences.
;

_computing_data_collection       ?
_computing_cell_refinement       ?
_computing_data_reduction        ?
_computing_structure_solution    ?
_computing_structure_refinement  'SHELXL-2014 (Sheldrick, 2014)'
_computing_molecular_graphics    ?
_computing_publication_material  ?

_refine_special_details          
;
 ?
;
_refine_ls_structure_factor_coef Fsqd
_refine_ls_matrix_type           full
_refine_ls_weighting_scheme      calc
_refine_ls_weighting_details     
'w=1/[\s^2^(Fo^2^)+(0.0449P)^2^] where P=(Fo^2^+2Fc^2^)/3'
_atom_sites_solution_primary     ?
_atom_sites_solution_secondary   ?
_atom_sites_solution_hydrogens   geom
_refine_ls_hydrogen_treatment    constr
_refine_ls_extinction_method     none
_refine_ls_extinction_coef       .
_refine_ls_number_reflns         8914
_refine_ls_number_parameters     415
_refine_ls_number_restraints     0
_refine_ls_R_factor_all          0.2969
_refine_ls_R_factor_gt           0.1078
_refine_ls_wR_factor_ref         0.1933
_refine_ls_wR_factor_gt          0.1372
_refine_ls_goodness_of_fit_ref   0.997
_refine_ls_restrained_S_all      0.997
_refine_ls_shift/su_max          0.000
_refine_ls_shift/su_mean         0.000

loop_
_atom_site_label
_atom_site_type_symbol
_atom_site_fract_x
_atom_site_fract_y
_atom_site_fract_z
_atom_site_U_iso_or_equiv
_atom_site_adp_type
_atom_site_occupancy
_atom_site_site_symmetry_order
_atom_site_calc_flag
_atom_site_refinement_flags_posn
_atom_site_refinement_flags_adp
_atom_site_refinement_flags_occupancy
_atom_site_disorder_assembly
_atom_site_disorder_group
Zn1 Zn 0.62091(7) 0.83311(4) 0.15007(4) 0.0434(2) Uani 1 1 d . . . . .
O1 O 0.6330(4) 0.7266(2) 0.1344(2) 0.0503(13) Uani 1 1 d . . . . .
O2 O 0.4347(4) 0.8094(2) 0.1142(2) 0.0489(12) Uani 1 1 d . . . . .
O3 O 0.6827(4) 0.8497(2) 0.0419(2) 0.0487(12) Uani 1 1 d . . . . .
O4 O 0.8103(4) 0.8496(2) 0.1811(2) 0.0442(12) Uani 1 1 d . . . . .
N1 N 0.5642(5) 0.9389(3) 0.1529(3) 0.0474(15) Uani 1 1 d . . . . .
N2 N 0.6049(6) 0.8141(3) 0.2710(3) 0.0484(15) Uani 1 1 d . . . . .
C1 C 0.5246(6) 0.6995(3) 0.1196(3) 0.0396(17) Uani 1 1 d . . . . .
C2 C 0.4151(6) 0.7453(3) 0.1100(3) 0.0385(16) Uani 1 1 d . . . . .
C3 C 0.2918(6) 0.7174(3) 0.0949(3) 0.0426(17) Uani 1 1 d . . . . .
H3 H 0.2207 0.7469 0.0897 0.051 Uiso 1 1 calc R U . . .
C4 C 0.2740(6) 0.6489(3) 0.0878(3) 0.0418(17) Uani 1 1 d . . . . .
C5 C 0.3824(6) 0.6060(3) 0.0977(3) 0.0425(17) Uani 1 1 d . . . . .
H5 H 0.3681 0.5584 0.0930 0.051 Uiso 1 1 calc R U . . .
C6 C 0.5041(6) 0.6269(3) 0.1131(3) 0.0393(17) Uani 1 1 d . . . . .
C7 C 0.1413(7) 0.6181(4) 0.0710(4) 0.054(2) Uani 1 1 d . . . . .
C11 C 0.6168(6) 0.5782(3) 0.1213(4) 0.0477(18) Uani 1 1 d . . . . .
C12 C 0.6969(7) 0.5928(3) 0.0565(4) 0.068(2) Uani 1 1 d . . . . .
H12A H 0.7705 0.5626 0.0614 0.102 Uiso 1 1 calc R U . . .
H12B H 0.7253 0.6402 0.0594 0.102 Uiso 1 1 calc R U . . .
H12C H 0.6459 0.5848 0.0074 0.102 Uiso 1 1 calc R U . . .
C13 C 0.7011(6) 0.5894(3) 0.1980(4) 0.070(2) Uani 1 1 d . . . . .
H13A H 0.6509 0.5820 0.2400 0.106 Uiso 1 1 calc R U . . .
H13B H 0.7338 0.6360 0.2003 0.106 Uiso 1 1 calc R U . . .
H13C H 0.7717 0.5572 0.2023 0.106 Uiso 1 1 calc R U . . .
C14 C 0.5782(6) 0.5044(3) 0.1171(4) 0.066(2) Uani 1 1 d . . . . .
H14A H 0.5343 0.4945 0.0664 0.099 Uiso 1 1 calc R U . . .
H14B H 0.5218 0.4951 0.1554 0.099 Uiso 1 1 calc R U . . .
H14C H 0.6535 0.4757 0.1267 0.099 Uiso 1 1 calc R U . . .
C15 C 0.8025(6) 0.8586(3) 0.0484(4) 0.0400(17) Uani 1 1 d . . . . .
C16 C 0.8725(6) 0.8594(3) 0.1251(4) 0.0360(16) Uani 1 1 d . . . . .
C17 C 1.0053(6) 0.8729(3) 0.1336(4) 0.0359(16) Uani 1 1 d . . . . .
C18 C 1.0632(6) 0.8788(3) 0.0701(4) 0.0377(16) Uani 1 1 d . . . . .
H18 H 1.1519 0.8857 0.0759 0.045 Uiso 1 1 calc R U . . .
C19 C 0.9969(6) 0.8749(3) -0.0062(4) 0.0406(17) Uani 1 1 d . . . . .
C20 C 0.8704(7) 0.8657(3) -0.0146(4) 0.0456(18) Uani 1 1 d . . . . .
H20 H 0.8258 0.8641 -0.0644 0.055 Uiso 1 1 calc R U . . .
C21 C 1.0799(6) 0.8795(3) 0.2133(3) 0.0397(17) Uani 1 1 d . . . . .
C22 C 1.0155(6) 0.9326(3) 0.2609(3) 0.0505(19) Uani 1 1 d . . . . .
H22A H 1.0098 0.9763 0.2342 0.076 Uiso 1 1 calc R U . . .
H22B H 1.0656 0.9380 0.3107 0.076 Uiso 1 1 calc R U . . .
H22C H 0.9305 0.9169 0.2677 0.076 Uiso 1 1 calc R U . . .
C23 C 1.0859(7) 0.8101(3) 0.2536(4) 0.067(2) Uani 1 1 d . . . . .
H23A H 1.0008 0.7906 0.2503 0.100 Uiso 1 1 calc R U . . .
H23B H 1.1199 0.8160 0.3072 0.100 Uiso 1 1 calc R U . . .
H23C H 1.1408 0.7794 0.2291 0.100 Uiso 1 1 calc R U . . .
C24 C 1.2160(6) 0.9044(4) 0.2098(4) 0.068(2) Uani 1 1 d . . . . .
H24A H 1.2618 0.8707 0.1830 0.102 Uiso 1 1 calc R U . . .
H24B H 1.2588 0.9106 0.2615 0.102 Uiso 1 1 calc R U . . .
H24C H 1.2138 0.9479 0.1825 0.102 Uiso 1 1 calc R U . . .
C25 C 1.0738(7) 0.8854(3) -0.0740(4) 0.0498(19) Uani 1 1 d . . . . .
C26 C 1.1341(7) 0.9551(3) -0.0684(4) 0.081(3) Uani 1 1 d . . . . .
H26A H 1.0682 0.9899 -0.0693 0.122 Uiso 1 1 calc R U . . .
H26B H 1.1821 0.9620 -0.1114 0.122 Uiso 1 1 calc R U . . .
H26C H 1.1911 0.9585 -0.0207 0.122 Uiso 1 1 calc R U . . .
C27 C 1.1779(7) 0.8300(4) -0.0718(4) 0.087(3) Uani 1 1 d . . . . .
H27A H 1.2295 0.8307 -0.0221 0.130 Uiso 1 1 calc R U . . .
H27B H 1.2315 0.8391 -0.1117 0.130 Uiso 1 1 calc R U . . .
H27C H 1.1383 0.7852 -0.0802 0.130 Uiso 1 1 calc R U . . .
C28 C 0.9882(8) 0.8786(4) -0.1502(4) 0.095(3) Uani 1 1 d . . . . .
H28A H 0.9497 0.8333 -0.1537 0.142 Uiso 1 1 calc R U . . .
H28B H 1.0387 0.8850 -0.1922 0.142 Uiso 1 1 calc R U . . .
H28C H 0.9217 0.9132 -0.1531 0.142 Uiso 1 1 calc R U . . .
C29 C 0.4784(7) 0.9635(4) 0.0995(4) 0.062(2) Uani 1 1 d . . . . .
H29 H 0.4343 0.9324 0.0648 0.074 Uiso 1 1 calc R U . . .
C30 C 0.4498(8) 1.0303(5) 0.0915(5) 0.083(3) Uani 1 1 d . . . . .
H30 H 0.3894 1.0457 0.0512 0.100 Uiso 1 1 calc R U . . .
C31 C 0.5103(9) 1.0752(4) 0.1429(6) 0.081(3) Uani 1 1 d . . . . .
H31 H 0.4911 1.1224 0.1394 0.098 Uiso 1 1 calc R U . . .
C32 C 0.5976(8) 1.0517(5) 0.1987(5) 0.076(3) Uani 1 1 d . . . . .
H32 H 0.6406 1.0818 0.2351 0.091 Uiso 1 1 calc R U . . .
C33 C 0.6221(7) 0.9840(4) 0.2013(4) 0.058(2) Uani 1 1 d . . . . .
H33 H 0.6843 0.9677 0.2402 0.070 Uiso 1 1 calc R U . . .
C34 C 0.7033(8) 0.7976(4) 0.3206(5) 0.079(3) Uani 1 1 d . . . . .
H34 H 0.7849 0.8001 0.3045 0.095 Uiso 1 1 calc R U . . .
C35 C 0.6949(9) 0.7773(5) 0.3932(5) 0.092(3) Uani 1 1 d . . . . .
H35 H 0.7692 0.7668 0.4265 0.111 Uiso 1 1 calc R U . . .
C36 C 0.5808(10) 0.7722(4) 0.4175(4) 0.077(3) Uani 1 1 d . . . . .
H36 H 0.5725 0.7570 0.4675 0.093 Uiso 1 1 calc R U . . .
C37 C 0.4787(9) 0.7892(5) 0.3687(5) 0.096(3) Uani 1 1 d . . . . .
H37 H 0.3967 0.7877 0.3843 0.115 Uiso 1 1 calc R U . . .
C38 C 0.4946(8) 0.8090(4) 0.2958(5) 0.081(3) Uani 1 1 d . . . . .
H38 H 0.4214 0.8195 0.2616 0.097 Uiso 1 1 calc R U . . .
C8 C 0.0378(7) 0.6702(5) 0.0736(7) 0.157(5) Uani 1 1 d . . . . .
H8A H -0.0441 0.6492 0.0566 0.235 Uiso 1 1 calc R U . . .
H8B H 0.0518 0.7083 0.0401 0.235 Uiso 1 1 calc R U . . .
H8C H 0.0387 0.6867 0.1258 0.235 Uiso 1 1 calc R U . . .
C9 C 0.1212(8) 0.5601(5) 0.1198(6) 0.174(6) Uani 1 1 d . . . . .
H9A H 0.1307 0.5748 0.1731 0.260 Uiso 1 1 calc R U . . .
H9B H 0.1834 0.5246 0.1133 0.260 Uiso 1 1 calc R U . . .
H9C H 0.0359 0.5420 0.1058 0.260 Uiso 1 1 calc R U . . .
C10 C 0.1263(8) 0.5939(5) -0.0109(5) 0.136(4) Uani 1 1 d . . . . .
H10A H 0.1928 0.5609 -0.0177 0.205 Uiso 1 1 calc R U . . .
H10B H 0.1329 0.6328 -0.0447 0.205 Uiso 1 1 calc R U . . .
H10C H 0.0434 0.5724 -0.0231 0.205 Uiso 1 1 calc R U . . .

loop_
_atom_site_aniso_label
_atom_site_aniso_U_11
_atom_site_aniso_U_22
_atom_site_aniso_U_33
_atom_site_aniso_U_23
_atom_site_aniso_U_13
_atom_site_aniso_U_12
Zn1 0.0385(5) 0.0461(5) 0.0446(5) 0.0017(4) 0.0012(3) -0.0083(4)
O1 0.035(3) 0.048(3) 0.067(3) -0.005(2) 0.001(2) -0.006(2)
O2 0.039(3) 0.033(3) 0.074(3) -0.004(2) 0.003(2) -0.006(2)
O3 0.036(3) 0.068(3) 0.040(3) 0.000(2) -0.007(2) -0.009(2)
O4 0.038(3) 0.059(3) 0.036(3) 0.002(2) 0.003(2) -0.015(2)
N1 0.046(4) 0.053(4) 0.043(4) 0.002(3) 0.006(3) -0.002(3)
N2 0.050(4) 0.050(4) 0.044(4) 0.009(3) 0.003(3) 0.005(3)
C1 0.029(4) 0.054(5) 0.034(4) 0.003(3) -0.005(3) -0.005(4)
C2 0.031(4) 0.040(4) 0.042(4) -0.001(3) -0.007(3) -0.001(3)
C3 0.036(4) 0.042(4) 0.047(4) 0.000(3) -0.004(3) 0.005(3)
C4 0.040(4) 0.042(4) 0.041(4) 0.005(3) -0.004(3) -0.006(3)
C5 0.040(5) 0.038(4) 0.047(4) 0.006(3) -0.002(3) -0.004(3)
C6 0.035(4) 0.040(4) 0.042(4) 0.008(3) 0.001(3) 0.004(3)
C7 0.044(5) 0.055(5) 0.061(5) 0.000(4) -0.006(4) -0.013(4)
C11 0.046(5) 0.033(4) 0.062(5) 0.003(3) -0.002(4) 0.004(3)
C12 0.059(5) 0.069(5) 0.079(6) -0.002(4) 0.016(5) 0.011(4)
C13 0.067(6) 0.077(6) 0.063(5) 0.008(4) -0.013(4) 0.019(4)
C14 0.066(5) 0.052(5) 0.079(6) 0.004(4) 0.005(4) 0.012(4)
C15 0.047(5) 0.029(4) 0.041(4) -0.006(3) -0.004(4) -0.003(3)
C16 0.043(4) 0.026(4) 0.040(4) 0.004(3) 0.006(3) 0.000(3)
C17 0.040(4) 0.024(4) 0.043(4) -0.003(3) 0.002(3) -0.006(3)
C18 0.028(4) 0.038(4) 0.047(4) -0.006(3) 0.009(3) 0.002(3)
C19 0.046(5) 0.024(4) 0.054(5) 0.001(3) 0.015(4) 0.002(3)
C20 0.052(5) 0.054(4) 0.029(4) -0.001(3) -0.001(4) 0.001(4)
C21 0.031(4) 0.048(4) 0.037(4) -0.006(3) -0.007(3) 0.003(3)
C22 0.049(5) 0.050(5) 0.053(5) -0.017(4) 0.009(4) 0.002(4)
C23 0.082(6) 0.063(5) 0.048(5) 0.017(4) -0.017(4) 0.013(4)
C24 0.038(5) 0.094(6) 0.070(6) -0.023(5) -0.002(4) -0.002(4)
C25 0.063(5) 0.048(5) 0.043(4) 0.005(4) 0.028(4) 0.004(4)
C26 0.110(7) 0.056(5) 0.089(6) 0.011(5) 0.056(5) -0.012(5)
C27 0.116(7) 0.071(6) 0.086(6) 0.016(5) 0.064(5) 0.026(5)
C28 0.096(7) 0.143(8) 0.048(5) 0.004(5) 0.024(5) -0.012(6)
C29 0.064(6) 0.061(6) 0.057(5) 0.008(4) -0.003(4) -0.006(4)
C30 0.100(8) 0.061(6) 0.088(7) 0.027(5) 0.013(6) 0.029(6)
C31 0.113(9) 0.043(6) 0.100(8) 0.010(5) 0.058(7) 0.012(6)
C32 0.085(7) 0.063(6) 0.080(7) -0.009(5) 0.012(5) -0.008(5)
C33 0.058(5) 0.055(5) 0.061(5) -0.001(4) 0.008(4) 0.001(4)
C34 0.070(6) 0.111(7) 0.057(6) 0.018(5) 0.012(5) 0.013(5)
C35 0.086(7) 0.135(9) 0.055(6) 0.028(6) 0.006(5) 0.010(7)
C36 0.128(9) 0.073(6) 0.030(5) 0.008(4) 0.010(5) 0.001(6)
C37 0.084(7) 0.144(9) 0.066(7) 0.013(6) 0.037(6) 0.015(6)
C38 0.054(6) 0.127(8) 0.065(6) 0.025(5) 0.018(5) 0.015(5)
C8 0.029(5) 0.110(8) 0.331(16) -0.076(9) 0.019(7) -0.009(6)
C9 0.082(7) 0.221(12) 0.200(12) 0.149(10) -0.052(7) -0.107(8)
C10 0.089(8) 0.196(11) 0.116(9) -0.059(8) -0.020(7) -0.064(7)

_geom_special_details            
;
 All esds (except the esd in the dihedral angle between two l.s. planes)
 are estimated using the full covariance matrix.  The cell esds are taken
 into account individually in the estimation of esds in distances, angles
 and torsion angles; correlations between esds in cell parameters are only
 used when they are defined by crystal symmetry.  An approximate (isotropic)
 treatment of cell esds is used for estimating esds involving l.s. planes.
;

loop_
_geom_bond_atom_site_label_1
_geom_bond_atom_site_label_2
_geom_bond_distance
_geom_bond_site_symmetry_2
_geom_bond_publ_flag
Zn1 O4 2.053(4) . ?
Zn1 O2 2.063(4) . ?
Zn1 O1 2.119(4) . ?
Zn1 O3 2.128(4) . ?
Zn1 N1 2.169(5) . ?
Zn1 N2 2.204(5) . ?
O1 C1 1.271(6) . ?
O2 C2 1.279(6) . ?
O3 C15 1.281(7) . ?
O4 C16 1.274(6) . ?
N1 C29 1.324(8) . ?
N1 C33 1.331(8) . ?
N2 C38 1.310(8) . ?
N2 C34 1.323(8) . ?
C1 C6 1.447(8) . ?
C1 C2 1.468(8) . ?
C2 C3 1.420(8) . ?
C3 C4 1.365(8) . ?
C3 H3 0.9500 . ?
C4 C5 1.424(8) . ?
C4 C7 1.535(8) . ?
C5 C6 1.358(8) . ?
C5 H5 0.9500 . ?
C6 C11 1.529(8) . ?
C7 C9 1.464(9) . ?
C7 C8 1.511(9) . ?
C7 C10 1.515(10) . ?
C11 C14 1.508(8) . ?
C11 C12 1.541(8) . ?
C11 C13 1.550(8) . ?
C12 H12A 0.9800 . ?
C12 H12B 0.9800 . ?
C12 H12C 0.9800 . ?
C13 H13A 0.9800 . ?
C13 H13B 0.9800 . ?
C13 H13C 0.9800 . ?
C14 H14A 0.9800 . ?
C14 H14B 0.9800 . ?
C14 H14C 0.9800 . ?
C15 C20 1.412(8) . ?
C15 C16 1.468(8) . ?
C16 C17 1.432(8) . ?
C17 C18 1.355(7) . ?
C17 C21 1.537(8) . ?
C18 C19 1.448(8) . ?
C18 H18 0.9500 . ?
C19 C20 1.352(8) . ?
C19 C25 1.550(8) . ?
C20 H20 0.9500 . ?
C21 C23 1.538(8) . ?
C21 C24 1.542(8) . ?
C21 C22 1.554(7) . ?
C22 H22A 0.9800 . ?
C22 H22B 0.9800 . ?
C22 H22C 0.9800 . ?
C23 H23A 0.9800 . ?
C23 H23B 0.9800 . ?
C23 H23C 0.9800 . ?
C24 H24A 0.9800 . ?
C24 H24B 0.9800 . ?
C24 H24C 0.9800 . ?
C25 C26 1.512(8) . ?
C25 C28 1.539(9) . ?
C25 C27 1.553(8) . ?
C26 H26A 0.9800 . ?
C26 H26B 0.9800 . ?
C26 H26C 0.9800 . ?
C27 H27A 0.9800 . ?
C27 H27B 0.9800 . ?
C27 H27C 0.9800 . ?
C28 H28A 0.9800 . ?
C28 H28B 0.9800 . ?
C28 H28C 0.9800 . ?
C29 C30 1.351(9) . ?
C29 H29 0.9500 . ?
C30 C31 1.373(10) . ?
C30 H30 0.9500 . ?
C31 C32 1.352(10) . ?
C31 H31 0.9500 . ?
C32 C33 1.358(9) . ?
C32 H32 0.9500 . ?
C33 H33 0.9500 . ?
C34 C35 1.361(9) . ?
C34 H34 0.9500 . ?
C35 C36 1.345(10) . ?
C35 H35 0.9500 . ?
C36 C37 1.347(10) . ?
C36 H36 0.9500 . ?
C37 C38 1.380(10) . ?
C37 H37 0.9500 . ?
C38 H38 0.9500 . ?
C8 H8A 0.9800 . ?
C8 H8B 0.9800 . ?
C8 H8C 0.9800 . ?
C9 H9A 0.9800 . ?
C9 H9B 0.9800 . ?
C9 H9C 0.9800 . ?
C10 H10A 0.9800 . ?
C10 H10B 0.9800 . ?
C10 H10C 0.9800 . ?

loop_
_geom_angle_atom_site_label_1
_geom_angle_atom_site_label_2
_geom_angle_atom_site_label_3
_geom_angle
_geom_angle_site_symmetry_1
_geom_angle_site_symmetry_3
_geom_angle_publ_flag
O4 Zn1 O2 175.23(17) . . ?
O4 Zn1 O1 96.75(16) . . ?
O2 Zn1 O1 78.94(16) . . ?
O4 Zn1 O3 79.16(16) . . ?
O2 Zn1 O3 98.70(17) . . ?
O1 Zn1 O3 90.17(16) . . ?
O4 Zn1 N1 96.32(19) . . ?
O2 Zn1 N1 87.89(19) . . ?
O1 Zn1 N1 166.6(2) . . ?
O3 Zn1 N1 89.55(18) . . ?
O4 Zn1 N2 87.66(19) . . ?
O2 Zn1 N2 94.2(2) . . ?
O1 Zn1 N2 88.44(18) . . ?
O3 Zn1 N2 166.50(19) . . ?
N1 Zn1 N2 94.9(2) . . ?
C1 O1 Zn1 111.9(4) . . ?
C2 O2 Zn1 112.6(4) . . ?
C15 O3 Zn1 111.0(4) . . ?
C16 O4 Zn1 113.9(4) . . ?
C29 N1 C33 116.2(6) . . ?
C29 N1 Zn1 120.3(5) . . ?
C33 N1 Zn1 123.0(5) . . ?
C38 N2 C34 115.6(7) . . ?
C38 N2 Zn1 121.3(5) . . ?
C34 N2 Zn1 122.4(5) . . ?
O1 C1 C6 123.8(6) . . ?
O1 C1 C2 117.2(6) . . ?
C6 C1 C2 119.0(6) . . ?
O2 C2 C3 122.2(6) . . ?
O2 C2 C1 118.4(6) . . ?
C3 C2 C1 119.4(6) . . ?
C4 C3 C2 120.9(6) . . ?
C4 C3 H3 119.5 . . ?
C2 C3 H3 119.5 . . ?
C3 C4 C5 118.2(6) . . ?
C3 C4 C7 121.4(6) . . ?
C5 C4 C7 120.4(6) . . ?
C6 C5 C4 126.0(6) . . ?
C6 C5 H5 117.0 . . ?
C4 C5 H5 117.0 . . ?
C5 C6 C1 116.5(6) . . ?
C5 C6 C11 123.5(6) . . ?
C1 C6 C11 120.0(6) . . ?
C9 C7 C8 110.4(8) . . ?
C9 C7 C10 108.4(8) . . ?
C8 C7 C10 104.6(7) . . ?
C9 C7 C4 113.1(6) . . ?
C8 C7 C4 112.8(6) . . ?
C10 C7 C4 107.2(6) . . ?
C14 C11 C6 113.0(6) . . ?
C14 C11 C12 108.4(6) . . ?
C6 C11 C12 108.4(5) . . ?
C14 C11 C13 107.7(5) . . ?
C6 C11 C13 111.0(6) . . ?
C12 C11 C13 108.2(6) . . ?
C11 C12 H12A 109.5 . . ?
C11 C12 H12B 109.5 . . ?
H12A C12 H12B 109.5 . . ?
C11 C12 H12C 109.5 . . ?
H12A C12 H12C 109.5 . . ?
H12B C12 H12C 109.5 . . ?
C11 C13 H13A 109.5 . . ?
C11 C13 H13B 109.5 . . ?
H13A C13 H13B 109.5 . . ?
C11 C13 H13C 109.5 . . ?
H13A C13 H13C 109.5 . . ?
H13B C13 H13C 109.5 . . ?
C11 C14 H14A 109.5 . . ?
C11 C14 H14B 109.5 . . ?
H14A C14 H14B 109.5 . . ?
C11 C14 H14C 109.5 . . ?
H14A C14 H14C 109.5 . . ?
H14B C14 H14C 109.5 . . ?
O3 C15 C20 123.2(6) . . ?
O3 C15 C16 118.1(6) . . ?
C20 C15 C16 118.7(6) . . ?
O4 C16 C17 123.4(6) . . ?
O4 C16 C15 117.7(6) . . ?
C17 C16 C15 118.8(6) . . ?
C18 C17 C16 118.4(6) . . ?
C18 C17 C21 121.3(6) . . ?
C16 C17 C21 120.3(6) . . ?
C17 C18 C19 123.5(6) . . ?
C17 C18 H18 118.2 . . ?
C19 C18 H18 118.2 . . ?
C20 C19 C18 118.3(6) . . ?
C20 C19 C25 123.3(6) . . ?
C18 C19 C25 118.2(6) . . ?
C19 C20 C15 122.0(6) . . ?
C19 C20 H20 119.0 . . ?
C15 C20 H20 119.0 . . ?
C17 C21 C23 109.8(5) . . ?
C17 C21 C24 111.8(5) . . ?
C23 C21 C24 108.4(5) . . ?
C17 C21 C22 109.9(5) . . ?
C23 C21 C22 109.9(5) . . ?
C24 C21 C22 106.9(5) . . ?
C21 C22 H22A 109.5 . . ?
C21 C22 H22B 109.5 . . ?
H22A C22 H22B 109.5 . . ?
C21 C22 H22C 109.5 . . ?
H22A C22 H22C 109.5 . . ?
H22B C22 H22C 109.5 . . ?
C21 C23 H23A 109.5 . . ?
C21 C23 H23B 109.5 . . ?
H23A C23 H23B 109.5 . . ?
C21 C23 H23C 109.5 . . ?
H23A C23 H23C 109.5 . . ?
H23B C23 H23C 109.5 . . ?
C21 C24 H24A 109.5 . . ?
C21 C24 H24B 109.5 . . ?
H24A C24 H24B 109.5 . . ?
C21 C24 H24C 109.5 . . ?
H24A C24 H24C 109.5 . . ?
H24B C24 H24C 109.5 . . ?
C26 C25 C28 109.8(6) . . ?
C26 C25 C19 109.3(5) . . ?
C28 C25 C19 110.8(6) . . ?
C26 C25 C27 109.7(6) . . ?
C28 C25 C27 107.8(6) . . ?
C19 C25 C27 109.4(5) . . ?
C25 C26 H26A 109.5 . . ?
C25 C26 H26B 109.5 . . ?
H26A C26 H26B 109.5 . . ?
C25 C26 H26C 109.5 . . ?
H26A C26 H26C 109.5 . . ?
H26B C26 H26C 109.5 . . ?
C25 C27 H27A 109.5 . . ?
C25 C27 H27B 109.5 . . ?
H27A C27 H27B 109.5 . . ?
C25 C27 H27C 109.5 . . ?
H27A C27 H27C 109.5 . . ?
H27B C27 H27C 109.5 . . ?
C25 C28 H28A 109.5 . . ?
C25 C28 H28B 109.5 . . ?
H28A C28 H28B 109.5 . . ?
C25 C28 H28C 109.5 . . ?
H28A C28 H28C 109.5 . . ?
H28B C28 H28C 109.5 . . ?
N1 C29 C30 123.9(8) . . ?
N1 C29 H29 118.0 . . ?
C30 C29 H29 118.0 . . ?
C29 C30 C31 118.3(8) . . ?
C29 C30 H30 120.9 . . ?
C31 C30 H30 120.9 . . ?
C32 C31 C30 119.4(8) . . ?
C32 C31 H31 120.3 . . ?
C30 C31 H31 120.3 . . ?
C31 C32 C33 118.2(8) . . ?
C31 C32 H32 120.9 . . ?
C33 C32 H32 120.9 . . ?
N1 C33 C32 124.0(7) . . ?
N1 C33 H33 118.0 . . ?
C32 C33 H33 118.0 . . ?
N2 C34 C35 124.0(8) . . ?
N2 C34 H34 118.0 . . ?
C35 C34 H34 118.0 . . ?
C36 C35 C34 119.6(8) . . ?
C36 C35 H35 120.2 . . ?
C34 C35 H35 120.2 . . ?
C35 C36 C37 117.9(8) . . ?
C35 C36 H36 121.1 . . ?
C37 C36 H36 121.1 . . ?
C36 C37 C38 119.2(8) . . ?
C36 C37 H37 120.4 . . ?
C38 C37 H37 120.4 . . ?
N2 C38 C37 123.7(8) . . ?
N2 C38 H38 118.2 . . ?
C37 C38 H38 118.2 . . ?
C7 C8 H8A 109.5 . . ?
C7 C8 H8B 109.5 . . ?
H8A C8 H8B 109.5 . . ?
C7 C8 H8C 109.5 . . ?
H8A C8 H8C 109.5 . . ?
H8B C8 H8C 109.5 . . ?
C7 C9 H9A 109.5 . . ?
C7 C9 H9B 109.5 . . ?
H9A C9 H9B 109.5 . . ?
C7 C9 H9C 109.5 . . ?
H9A C9 H9C 109.5 . . ?
H9B C9 H9C 109.5 . . ?
C7 C10 H10A 109.5 . . ?
C7 C10 H10B 109.5 . . ?
H10A C10 H10B 109.5 . . ?
C7 C10 H10C 109.5 . . ?
H10A C10 H10C 109.5 . . ?
H10B C10 H10C 109.5 . . ?

loop_
_geom_torsion_atom_site_label_1
_geom_torsion_atom_site_label_2
_geom_torsion_atom_site_label_3
_geom_torsion_atom_site_label_4
_geom_torsion
_geom_torsion_site_symmetry_1
_geom_torsion_site_symmetry_2
_geom_torsion_site_symmetry_3
_geom_torsion_site_symmetry_4
_geom_torsion_publ_flag
Zn1 O1 C1 C6 -174.1(5) . . . . ?
Zn1 O1 C1 C2 4.7(7) . . . . ?
Zn1 O2 C2 C3 172.7(5) . . . . ?
Zn1 O2 C2 C1 -8.6(7) . . . . ?
O1 C1 C2 O2 2.6(9) . . . . ?
C6 C1 C2 O2 -178.5(6) . . . . ?
O1 C1 C2 C3 -178.7(6) . . . . ?
C6 C1 C2 C3 0.2(9) . . . . ?
O2 C2 C3 C4 177.4(6) . . . . ?
C1 C2 C3 C4 -1.2(9) . . . . ?
C2 C3 C4 C5 1.4(9) . . . . ?
C2 C3 C4 C7 -179.6(6) . . . . ?
C3 C4 C5 C6 -0.6(10) . . . . ?
C7 C4 C5 C6 -179.6(6) . . . . ?
C4 C5 C6 C1 -0.4(10) . . . . ?
C4 C5 C6 C11 -178.6(6) . . . . ?
O1 C1 C6 C5 179.4(6) . . . . ?
C2 C1 C6 C5 0.5(9) . . . . ?
O1 C1 C6 C11 -2.4(10) . . . . ?
C2 C1 C6 C11 178.8(5) . . . . ?
C3 C4 C7 C9 -133.4(8) . . . . ?
C5 C4 C7 C9 45.6(10) . . . . ?
C3 C4 C7 C8 -7.3(10) . . . . ?
C5 C4 C7 C8 171.7(7) . . . . ?
C3 C4 C7 C10 107.2(8) . . . . ?
C5 C4 C7 C10 -73.8(8) . . . . ?
C5 C6 C11 C14 -4.9(9) . . . . ?
C1 C6 C11 C14 177.0(6) . . . . ?
C5 C6 C11 C12 115.2(7) . . . . ?
C1 C6 C11 C12 -62.9(8) . . . . ?
C5 C6 C11 C13 -126.0(7) . . . . ?
C1 C6 C11 C13 55.8(8) . . . . ?
Zn1 O3 C15 C20 175.3(5) . . . . ?
Zn1 O3 C15 C16 -3.0(6) . . . . ?
Zn1 O4 C16 C17 179.0(4) . . . . ?
Zn1 O4 C16 C15 0.8(6) . . . . ?
O3 C15 C16 O4 1.7(8) . . . . ?
C20 C15 C16 O4 -176.7(5) . . . . ?
O3 C15 C16 C17 -176.6(5) . . . . ?
C20 C15 C16 C17 5.0(8) . . . . ?
O4 C16 C17 C18 176.3(5) . . . . ?
C15 C16 C17 C18 -5.5(8) . . . . ?
O4 C16 C17 C21 -2.7(9) . . . . ?
C15 C16 C17 C21 175.5(5) . . . . ?
C16 C17 C18 C19 2.7(9) . . . . ?
C21 C17 C18 C19 -178.3(5) . . . . ?
C17 C18 C19 C20 0.8(9) . . . . ?
C17 C18 C19 C25 177.5(5) . . . . ?
C18 C19 C20 C15 -1.3(9) . . . . ?
C25 C19 C20 C15 -177.9(5) . . . . ?
O3 C15 C20 C19 -179.8(6) . . . . ?
C16 C15 C20 C19 -1.5(9) . . . . ?
C18 C17 C21 C23 -111.0(7) . . . . ?
C16 C17 C21 C23 68.0(7) . . . . ?
C18 C17 C21 C24 9.5(8) . . . . ?
C16 C17 C21 C24 -171.5(5) . . . . ?
C18 C17 C21 C22 128.0(6) . . . . ?
C16 C17 C21 C22 -53.0(7) . . . . ?
C20 C19 C25 C26 116.9(7) . . . . ?
C18 C19 C25 C26 -59.6(7) . . . . ?
C20 C19 C25 C28 -4.2(9) . . . . ?
C18 C19 C25 C28 179.3(6) . . . . ?
C20 C19 C25 C27 -122.9(7) . . . . ?
C18 C19 C25 C27 60.5(7) . . . . ?
C33 N1 C29 C30 1.4(11) . . . . ?
Zn1 N1 C29 C30 -171.1(6) . . . . ?
N1 C29 C30 C31 -2.1(13) . . . . ?
C29 C30 C31 C32 1.2(13) . . . . ?
C30 C31 C32 C33 0.1(13) . . . . ?
C29 N1 C33 C32 0.2(10) . . . . ?
Zn1 N1 C33 C32 172.4(6) . . . . ?
C31 C32 C33 N1 -0.9(12) . . . . ?
C38 N2 C34 C35 -0.8(12) . . . . ?
Zn1 N2 C34 C35 -171.5(7) . . . . ?
N2 C34 C35 C36 1.0(14) . . . . ?
C34 C35 C36 C37 -1.6(14) . . . . ?
C35 C36 C37 C38 2.0(14) . . . . ?
C34 N2 C38 C37 1.2(12) . . . . ?
Zn1 N2 C38 C37 172.0(7) . . . . ?
C36 C37 C38 N2 -1.9(14) . . . . ?

loop_
_geom_hbond_atom_site_label_D
_geom_hbond_atom_site_label_H
_geom_hbond_atom_site_label_A
_geom_hbond_distance_DH
_geom_hbond_distance_HA
_geom_hbond_distance_DA
_geom_hbond_angle_DHA
_geom_hbond_site_symmetry_A
C29 H29 O2 0.95 2.57 3.082(9) 113.9 .
C30 H30 O3 0.95 2.69 3.511(9) 145.2 3_675
C34 H34 O4 0.95 2.44 3.027(9) 119.8 .
C38 H38 O2 0.95 2.64 3.202(9) 118.3 .

_refine_diff_density_max         0.306
_refine_diff_density_min         -0.485
_refine_diff_density_rms         0.073

_shelxl_version_number           2014-3

_shelx_res_file                  
;
TITL Zn_BQ_2Py_0m in P2(1)/c
CELL  0.71073  10.6711  19.6647  17.7226   90.000   97.137   90.000
ZERR     4.00   0.0049   0.0089   0.0079    0.000    0.007    0.000
LATT   1
SYMM  - X, 1/2 + Y, 1/2 - Z
SFAC  C    ZN   N    H    O
UNIT  152  4    8    200  16
MERG   2
OMIT     1   5   7
OMIT     2   1   1
OMIT    -8  15  11
OMIT    -5  20   3
OMIT     3   9  19
OMIT    -9  18   2
OMIT     7   1  14
OMIT     0   4  22
OMIT     4  21  10
OMIT     7   4  15
OMIT     2  16  13
OMIT    -2   9  15
OMIT    -8  13   7
OMIT    -7   8  14
OMIT     6  10   1
OMIT     2   8   5
OMIT     1   2  23
OMIT    -6  11  19
OMIT     8  18   8
OMIT     6   9  12
OMIT    -4   9  20
OMIT     8   1  16
OMIT   -11   4   7
OMIT     4  12  17
OMIT    -4  14  10
OMIT    -9  18  10
OMIT     7  12  16
OMIT    -5  14  10
OMIT    -2   4   6
OMIT     7   9  15
OMIT     4   4  20
OMIT     6   1  14
OMIT     9  17   0
OMIT    -1   9  17
OMIT    -7  11  16
OMIT    -3   1  23
OMIT     8   0  16
OMIT     4  16   9
OMIT     2   4  19
OMIT     3   4   1
OMIT     5   3   1
OMIT     3   1  22
OMIT     7  13   0
OMIT     9   4   2
OMIT     4   5  19
OMIT    -5  23   9
OMIT    -6  16   6
OMIT    -6  12   7
OMIT    11   3   1
OMIT     4  19   9
OMIT   -11  15   9
OMIT     6   6  18
OMIT    -9  19   8
OMIT     7   3  18
OMIT   -10  16   9
OMIT    -9  19   6
OMIT    -9  19   7
OMIT   -10  17   7
OMIT     0   3  22
OMIT     8   2  17
OMIT     8   3  16
OMIT     7   4  18
OMIT     7   5  16
OMIT     8   2  16
OMIT    -3   5  22
OMIT    -3   4   6
OMIT     7  19   9
OMIT    -2  19  14
OMIT     5   1  19
OMIT     6   1  18
OMIT     6   3  19
OMIT     5   6   1
OMIT     4   1  20
OMIT     4   6  17
OMIT    -6  22   9
OMIT     4   5  20
OMIT    -4  23   4
OMIT    -9  19   4
OMIT     7   1  15
OMIT     4   9  16
OMIT     3   5   5
OMIT     5   6  19
OMIT     8   4  15
OMIT     2   1   2
OMIT     1   9  18
OMIT    11   4   1
OMIT     7   2  18
OMIT     7   5  18
OMIT     6   4  14
OMIT     3  18   4
OMIT    -9  17   9
OMIT    -9  14   7
OMIT    -2   7   1
OMIT    -5  23   7
OMIT    -9  16   2
OMIT     8   4  17
OMIT     6   5  17
OMIT     2   2   7
OMIT     6   2  17
OMIT    -2   2  23
HTAB C29 O2
EQIV $1 -x+1, -y+2, -z
HTAB C30 O3_$1
HTAB C34 O4
HTAB C38 O2
FMAP   2
PLAN    5
SIZE     0.020   0.080   0.080
ACTA    54.00
BOND   $H
CONF
L.S.   6
TEMP  -173.00
WGHT    0.044900
FVAR       0.30878
ZN1   2    0.620907    0.833109    0.150072    11.00000    0.03847    0.04614 =
         0.04465    0.00172    0.00122   -0.00834
O1    5    0.632955    0.726604    0.134417    11.00000    0.03541    0.04754 =
         0.06661   -0.00495    0.00121   -0.00558
O2    5    0.434745    0.809417    0.114181    11.00000    0.03876    0.03344 =
         0.07365   -0.00396    0.00331   -0.00568
O3    5    0.682701    0.849704    0.041935    11.00000    0.03565    0.06777 =
         0.03952    0.00006   -0.00729   -0.00944
O4    5    0.810299    0.849616    0.181086    11.00000    0.03751    0.05876 =
         0.03605    0.00206    0.00290   -0.01506
N1    3    0.564246    0.938915    0.152903    11.00000    0.04616    0.05298 =
         0.04325    0.00243    0.00632   -0.00152
N2    3    0.604890    0.814080    0.271046    11.00000    0.05023    0.04992 =
         0.04442    0.00931    0.00335    0.00461
C1    1    0.524630    0.699479    0.119557    11.00000    0.02913    0.05376 =
         0.03363    0.00253   -0.00514   -0.00499
C2    1    0.415125    0.745273    0.109976    11.00000    0.03076    0.03963 =
         0.04231   -0.00127   -0.00667   -0.00069
C3    1    0.291832    0.717410    0.094885    11.00000    0.03591    0.04248 =
         0.04728    0.00019   -0.00371    0.00533
AFIX  43
H3    4    0.220737    0.746880    0.089652    11.00000   -1.20000
AFIX   0
C4    1    0.274032    0.648857    0.087790    11.00000    0.04045    0.04167 =
         0.04114    0.00495   -0.00383   -0.00578
C5    1    0.382355    0.605964    0.097657    11.00000    0.04028    0.03827 =
         0.04701    0.00632   -0.00245   -0.00377
AFIX  43
H5    4    0.368125    0.558374    0.093026    11.00000   -1.20000
AFIX   0
C6    1    0.504099    0.626863    0.113078    11.00000    0.03475    0.03994 =
         0.04220    0.00761    0.00130    0.00403
C7    1    0.141297    0.618084    0.070963    11.00000    0.04411    0.05517 =
         0.06091    0.00013   -0.00621   -0.01277
C11   1    0.616779    0.578249    0.121280    11.00000    0.04587    0.03297 =
         0.06204    0.00346   -0.00173    0.00418
C12   1    0.696895    0.592788    0.056482    11.00000    0.05859    0.06916 =
         0.07869   -0.00236    0.01619    0.01060
AFIX 137
H12A  4    0.770487    0.562570    0.061432    11.00000   -1.50000
H12B  4    0.725283    0.640216    0.059423    11.00000   -1.50000
H12C  4    0.645858    0.584823    0.007389    11.00000   -1.50000
AFIX   0
C13   1    0.701073    0.589407    0.198033    11.00000    0.06668    0.07657 =
         0.06276    0.00827   -0.01292    0.01916
AFIX 137
H13A  4    0.650921    0.582028    0.240029    11.00000   -1.50000
H13B  4    0.733848    0.636013    0.200287    11.00000   -1.50000
H13C  4    0.771735    0.557234    0.202301    11.00000   -1.50000
AFIX   0
C14   1    0.578205    0.504414    0.117075    11.00000    0.06618    0.05235 =
         0.07937    0.00399    0.00517    0.01185
AFIX 137
H14A  4    0.534261    0.494499    0.066381    11.00000   -1.50000
H14B  4    0.521753    0.495088    0.155432    11.00000   -1.50000
H14C  4    0.653543    0.475687    0.126681    11.00000   -1.50000
AFIX   0
C15   1    0.802531    0.858562    0.048388    11.00000    0.04714    0.02916 =
         0.04147   -0.00624   -0.00383   -0.00258
C16   1    0.872468    0.859410    0.125147    11.00000    0.04288    0.02571 =
         0.03954    0.00376    0.00592    0.00032
C17   1    1.005298    0.872946    0.133645    11.00000    0.03965    0.02438 =
         0.04281   -0.00299    0.00198   -0.00610
C18   1    1.063151    0.878753    0.070110    11.00000    0.02827    0.03847 =
         0.04744   -0.00586    0.00868    0.00152
AFIX  43
H18   4    1.151917    0.885740    0.075935    11.00000   -1.20000
AFIX   0
C19   1    0.996946    0.874881   -0.006235    11.00000    0.04589    0.02398 =
         0.05418    0.00128    0.01541    0.00199
C20   1    0.870409    0.865745   -0.014630    11.00000    0.05236    0.05427 =
         0.02869   -0.00093   -0.00055    0.00061
AFIX  43
H20   4    0.825819    0.864108   -0.064446    11.00000   -1.20000
AFIX   0
C21   1    1.079871    0.879486    0.213306    11.00000    0.03143    0.04831 =
         0.03670   -0.00556   -0.00660    0.00281
C22   1    1.015492    0.932576    0.260866    11.00000    0.04944    0.05002 =
         0.05259   -0.01706    0.00862    0.00235
AFIX 137
H22A  4    1.009786    0.976333    0.234195    11.00000   -1.50000
H22B  4    1.065627    0.938005    0.310706    11.00000   -1.50000
H22C  4    0.930474    0.916861    0.267682    11.00000   -1.50000
AFIX   0
C23   1    1.085898    0.810078    0.253636    11.00000    0.08241    0.06316 =
         0.04830    0.01696   -0.01672    0.01326
AFIX 137
H23A  4    1.000838    0.790622    0.250292    11.00000   -1.50000
H23B  4    1.119853    0.816018    0.307193    11.00000   -1.50000
H23C  4    1.140842    0.779377    0.229116    11.00000   -1.50000
AFIX   0
C24   1    1.215961    0.904450    0.209765    11.00000    0.03845    0.09359 =
         0.07025   -0.02314   -0.00161   -0.00218
AFIX 137
H24A  4    1.261775    0.870740    0.183036    11.00000   -1.50000
H24B  4    1.258782    0.910609    0.261512    11.00000   -1.50000
H24C  4    1.213837    0.947870    0.182496    11.00000   -1.50000
AFIX   0
C25   1    1.073804    0.885366   -0.074025    11.00000    0.06335    0.04810 =
         0.04344    0.00543    0.02781    0.00381
C26   1    1.134122    0.955065   -0.068357    11.00000    0.11040    0.05570 =
         0.08939    0.01114    0.05627   -0.01155
AFIX 137
H26A  4    1.068223    0.989874   -0.069307    11.00000   -1.50000
H26B  4    1.182144    0.961972   -0.111410    11.00000   -1.50000
H26C  4    1.191087    0.958516   -0.020682    11.00000   -1.50000
AFIX   0
C27   1    1.177894    0.829955   -0.071807    11.00000    0.11605    0.07083 =
         0.08599    0.01610    0.06406    0.02593
AFIX 137
H27A  4    1.229548    0.830667   -0.022066    11.00000   -1.50000
H27B  4    1.231495    0.839058   -0.111730    11.00000   -1.50000
H27C  4    1.138323    0.785173   -0.080225    11.00000   -1.50000
AFIX   0
C28   1    0.988237    0.878578   -0.150187    11.00000    0.09647    0.14342 =
         0.04797    0.00408    0.02382   -0.01169
AFIX 137
H28A  4    0.949746    0.833261   -0.153723    11.00000   -1.50000
H28B  4    1.038719    0.884954   -0.192215    11.00000   -1.50000
H28C  4    0.921745    0.913197   -0.153134    11.00000   -1.50000
AFIX   0
C29   1    0.478405    0.963541    0.099529    11.00000    0.06408    0.06141 =
         0.05683    0.00806   -0.00292   -0.00564
AFIX  43
H29   4    0.434278    0.932421    0.064827    11.00000   -1.20000
AFIX   0
C30   1    0.449826    1.030286    0.091474    11.00000    0.09989    0.06146 =
         0.08835    0.02694    0.01325    0.02885
AFIX  43
H30   4    0.389398    1.045713    0.051218    11.00000   -1.20000
AFIX   0
C31   1    0.510336    1.075235    0.142941    11.00000    0.11286    0.04282 =
         0.09985    0.01021    0.05756    0.01210
AFIX  43
H31   4    0.491115    1.122386    0.139414    11.00000   -1.20000
AFIX   0
C32   1    0.597582    1.051746    0.198719    11.00000    0.08537    0.06336 =
         0.08031   -0.00920    0.01243   -0.00757
AFIX  43
H32   4    0.640582    1.081843    0.235074    11.00000   -1.20000
AFIX   0
C33   1    0.622056    0.983955    0.201348    11.00000    0.05759    0.05536 =
         0.06131   -0.00051    0.00831    0.00111
AFIX  43
H33   4    0.684266    0.967694    0.240155    11.00000   -1.20000
AFIX   0
C34   1    0.703349    0.797626    0.320593    11.00000    0.07011    0.11073 =
         0.05696    0.01821    0.01212    0.01285
AFIX  43
H34   4    0.784893    0.800141    0.304510    11.00000   -1.20000
AFIX   0
C35   1    0.694914    0.777316    0.393197    11.00000    0.08612    0.13539 =
         0.05514    0.02795    0.00592    0.01028
AFIX  43
H35   4    0.769174    0.766838    0.426497    11.00000   -1.20000
AFIX   0
C36   1    0.580830    0.772168    0.417526    11.00000    0.12834    0.07309 =
         0.03049    0.00754    0.00972    0.00078
AFIX  43
H36   4    0.572538    0.756977    0.467549    11.00000   -1.20000
AFIX   0
C37   1    0.478701    0.789232    0.368723    11.00000    0.08361    0.14413 =
         0.06612    0.01350    0.03731    0.01503
AFIX  43
H37   4    0.396729    0.787685    0.384315    11.00000   -1.20000
AFIX   0
C38   1    0.494577    0.808995    0.295777    11.00000    0.05388    0.12730 =
         0.06479    0.02523    0.01842    0.01493
AFIX  43
H38   4    0.421376    0.819501    0.261582    11.00000   -1.20000
AFIX   0
C8    1    0.037838    0.670152    0.073610    11.00000    0.02863    0.10998 =
         0.33087   -0.07588    0.01877   -0.00915
AFIX 133
H8A   4   -0.044144    0.649192    0.056624    11.00000   -1.50000
H8B   4    0.051826    0.708320    0.040098    11.00000   -1.50000
H8C   4    0.038718    0.686719    0.125824    11.00000   -1.50000
AFIX   0
C9    1    0.121152    0.560073    0.119831    11.00000    0.08223    0.22063 =
         0.20040    0.14908   -0.05201   -0.10691
AFIX 133
H9A   4    0.130688    0.574827    0.173054    11.00000   -1.50000
H9B   4    0.183412    0.524601    0.113313    11.00000   -1.50000
H9C   4    0.035872    0.541965    0.105833    11.00000   -1.50000
AFIX   0
C10   1    0.126265    0.593917   -0.010854    11.00000    0.08855    0.19613 =
         0.11615   -0.05894   -0.01971   -0.06402
AFIX 133
H10A  4    0.192754    0.560916   -0.017664    11.00000   -1.50000
H10B  4    0.132893    0.632829   -0.044678    11.00000   -1.50000
H10C  4    0.043426    0.572377   -0.023131    11.00000   -1.50000
AFIX   0
HKLF    4  1.0  1.00  0.00  0.00  0.00  1.00  0.00  0.00  0.00  1.00

REM  Zn_BQ_2Py_0m in P2(1)/c
REM R1 =  0.1078 for    3107 Fo > 4sig(Fo)  and  0.2969 for all    8914 data
REM    415 parameters refined using      0 restraints

END

WGHT      0.0446      0.0000

REM Highest difference peak  0.306,  deepest hole -0.485,  1-sigma level  0.073
Q1    1   0.7785  0.7376  0.1371  11.00000  0.05    0.31
Q2    1   0.8801  0.8142 -0.2449  11.00000  0.05    0.29
Q3    1   0.1190  0.6349  0.1835  11.00000  0.05    0.28
Q4    1   0.5803  0.8344  0.1084  11.00000  0.05    0.27
Q5    1   1.0468  0.8979 -0.2600  11.00000  0.05    0.27
;
_shelx_res_checksum              9359
_vrf_RINTA01_4                   
;
PROBLEM: The value of Rint is greater than 0.25
RESPONSE: This was a small, poorly diffracting crystal
(each dimension is below 0.1 mm, leading to a large
amount of low intensity data)
;
_vrf_PLAT020_4                   
;
PROBLEM: The value of Rint is greater than 0.12 .........      0.297 Report
RESPONSE: This was a small, poorly diffracting crystal
(each dimension is below 0.1 mm, leading to a large
amount of low intensity data)
;
####################################################################### 
# 
# This file contains crystal structure data downloaded from the 
# Cambridge Structural Database (CSD) hosted by the Cambridge 
# Crystallographic Data Centre (CCDC).
# 
# Full information about CCDC data access policies and citation 
# guidelines are available at http://www.ccdc.cam.ac.uk/access/V1 
# 
# Audit and citation data items may have been added by the CCDC. 
# Please retain this information to preserve the provenance of 
# this file and to allow appropriate attribution of the data. 
# 
#######################################################################

data_5
_database_code_depnum_ccdc_archive 'CCDC 1405643'
_audit_update_record             
;
2015-10-06 deposited with the CCDC.
2015-10-27 downloaded from the CCDC.
;

_audit_creation_method           SHELXL-2014
_chemical_name_systematic        
;
 ?
;
_chemical_name_common            5
_chemical_melting_point          ?
_chemical_formula_moiety         ?
_chemical_formula_sum            'C32 H46 N2 O4 Zn'
_chemical_formula_weight         588.08

loop_
_atom_type_symbol
_atom_type_description
_atom_type_scat_dispersion_real
_atom_type_scat_dispersion_imag
_atom_type_scat_source
C C 0.0033 0.0016 'International Tables Vol C Tables 4.2.6.8 and 6.1.1.4'
H H 0.0000 0.0000 'International Tables Vol C Tables 4.2.6.8 and 6.1.1.4'
N N 0.0061 0.0033 'International Tables Vol C Tables 4.2.6.8 and 6.1.1.4'
Zn Zn 0.2839 1.4301 'International Tables Vol C Tables 4.2.6.8 and 6.1.1.4'
O O 0.0106 0.0060 'International Tables Vol C Tables 4.2.6.8 and 6.1.1.4'

_space_group_crystal_system      orthorhombic
_space_group_IT_number           61
_space_group_name_H-M_alt        'P b c a'
_space_group_name_Hall           '-P 2ac 2ab'

_shelx_space_group_comment       
;
The symmetry employed for this shelxl refinement is uniquely defined
by the following loop, which should always be used as a source of
symmetry information in preference to the above space-group names.
They are only intended as comments.
;

loop_
_space_group_symop_operation_xyz
'x, y, z'
'-x+1/2, -y, z+1/2'
'-x, y+1/2, -z+1/2'
'x+1/2, -y+1/2, -z'
'-x, -y, -z'
'x-1/2, y, -z-1/2'
'x, -y-1/2, z-1/2'
'-x-1/2, y-1/2, z'

_cell_length_a                   12.2437(8)
_cell_length_b                   18.3841(11)
_cell_length_c                   30.3846(19)
_cell_angle_alpha                90
_cell_angle_beta                 90
_cell_angle_gamma                90
_cell_volume                     6839.3(7)
_cell_formula_units_Z            8
_cell_measurement_temperature    296(2)
_cell_measurement_reflns_used    ?
_cell_measurement_theta_min      ?
_cell_measurement_theta_max      ?

_exptl_crystal_description       plate
_exptl_crystal_colour            blue
_exptl_crystal_density_meas      ?
_exptl_crystal_density_method    ?
_exptl_crystal_density_diffrn    1.142
_exptl_crystal_F_000             2512
_exptl_transmission_factor_min   ?
_exptl_transmission_factor_max   ?
_exptl_crystal_size_max          0.3
_exptl_crystal_size_mid          0.2
_exptl_crystal_size_min          0.1
_exptl_absorpt_coefficient_mu    0.752

_exptl_absorpt_correction_type   multi-scan
_exptl_absorpt_correction_T_min  0.6710
_exptl_absorpt_correction_T_max  0.7444
_exptl_absorpt_process_details   'SADABS-2012/1, G. Sheldrick'

_exptl_special_details           
;
 ?
;

_diffrn_ambient_temperature      296(2)
_diffrn_radiation_wavelength     0.71073
_diffrn_radiation_type           MoK\a
_diffrn_source                   ?
_diffrn_measurement_device_type  'Bruker D8'
_diffrn_measurement_method       ?
_diffrn_detector_area_resol_mean ?
_diffrn_reflns_number            72036
_diffrn_reflns_av_unetI/netI     0.0761
_diffrn_reflns_av_R_equivalents  0.1411
_diffrn_reflns_limit_h_min       -15
_diffrn_reflns_limit_h_max       15
_diffrn_reflns_limit_k_min       -23
_diffrn_reflns_limit_k_max       23
_diffrn_reflns_limit_l_min       -37
_diffrn_reflns_limit_l_max       38
_diffrn_reflns_theta_min         1.340
_diffrn_reflns_theta_max         26.495
_diffrn_reflns_theta_full        25.242
_diffrn_measured_fraction_theta_max 0.997
_diffrn_measured_fraction_theta_full 1.000
_diffrn_reflns_Laue_measured_fraction_max 0.997
_diffrn_reflns_Laue_measured_fraction_full 1.000
_diffrn_reflns_point_group_measured_fraction_max 0.997
_diffrn_reflns_point_group_measured_fraction_full 1.000
_reflns_number_total             7067
_reflns_number_gt                3668
_reflns_threshold_expression     'I > 2\s(I)'
_reflns_Friedel_coverage         0.000
_reflns_Friedel_fraction_max     .
_reflns_Friedel_fraction_full    .

_reflns_special_details          
;
 Reflections were merged by SHELXL according to the crystal
 class for the calculation of statistics and refinement.
 
 _reflns_Friedel_fraction is defined as the number of unique
 Friedel pairs measured divided by the number that would be
 possible theoretically, ignoring centric projections and
 systematic absences.
;

_computing_data_collection       ?
_computing_cell_refinement       ?
_computing_data_reduction        ?
_computing_structure_solution    ?
_computing_structure_refinement  'SHELXL-2014 (Sheldrick, 2014)'
_computing_molecular_graphics    ?
_computing_publication_material  ?

_refine_special_details          
;
 ?
;
_refine_ls_structure_factor_coef Fsqd
_refine_ls_matrix_type           full
_refine_ls_weighting_scheme      calc
_refine_ls_weighting_details     
'w=1/[\s^2^(Fo^2^)+(0.0405P)^2^+3.0639P] where P=(Fo^2^+2Fc^2^)/3'
_atom_sites_solution_primary     ?
_atom_sites_solution_secondary   ?
_atom_sites_solution_hydrogens   geom
_refine_ls_hydrogen_treatment    constr
_refine_ls_extinction_method     none
_refine_ls_extinction_coef       .
_refine_ls_number_reflns         7067
_refine_ls_number_parameters     365
_refine_ls_number_restraints     0
_refine_ls_R_factor_all          0.1263
_refine_ls_R_factor_gt           0.0486
_refine_ls_wR_factor_ref         0.1202
_refine_ls_wR_factor_gt          0.0931
_refine_ls_goodness_of_fit_ref   0.992
_refine_ls_restrained_S_all      0.992
_refine_ls_shift/su_max          0.001
_refine_ls_shift/su_mean         0.000

loop_
_atom_site_label
_atom_site_type_symbol
_atom_site_fract_x
_atom_site_fract_y
_atom_site_fract_z
_atom_site_U_iso_or_equiv
_atom_site_adp_type
_atom_site_occupancy
_atom_site_site_symmetry_order
_atom_site_calc_flag
_atom_site_refinement_flags_posn
_atom_site_refinement_flags_adp
_atom_site_refinement_flags_occupancy
_atom_site_disorder_assembly
_atom_site_disorder_group
Zn01 Zn 0.64636(3) 0.61048(2) 0.48458(2) 0.04390(13) Uani 1 1 d . . . . .
O1 O 0.7416(2) 0.52998(12) 0.50545(7) 0.0532(6) Uani 1 1 d . . . . .
O2 O 0.73723(19) 0.66614(12) 0.53330(7) 0.0471(6) Uani 1 1 d . . . . .
O3 O 0.69389(18) 0.67366(12) 0.43464(7) 0.0502(6) Uani 1 1 d . . . . .
O4 O 0.58089(18) 0.55176(12) 0.43151(7) 0.0479(6) Uani 1 1 d . . . . .
N1 N 0.5059(2) 0.64218(15) 0.51240(9) 0.0447(7) Uani 1 1 d . . . . .
N2 N 0.3343(2) 0.65867(16) 0.52912(9) 0.0488(8) Uani 1 1 d . . . . .
C1 C 0.8039(3) 0.54713(18) 0.53788(11) 0.0450(9) Uani 1 1 d . . . . .
C2 C 0.7994(3) 0.62242(18) 0.55406(10) 0.0395(8) Uani 1 1 d . . . . .
C3 C 0.8616(3) 0.64206(18) 0.59251(10) 0.0385(8) Uani 1 1 d . . . . .
C4 C 0.9262(3) 0.58927(19) 0.61016(11) 0.0468(9) Uani 1 1 d . . . . .
H4 H 0.9670 0.6014 0.6349 0.056 Uiso 1 1 calc R U . . .
C5 C 0.9363(3) 0.5165(2) 0.59369(12) 0.0499(9) Uani 1 1 d . . . . .
C6 C 0.8747(3) 0.49749(19) 0.55817(12) 0.0544(10) Uani 1 1 d . . . . .
H6 H 0.8798 0.4504 0.5471 0.065 Uiso 1 1 calc R U . . .
C7 C 0.8514(3) 0.71784(18) 0.61247(11) 0.0456(9) Uani 1 1 d . . . . .
C8 C 0.7333(3) 0.7300(2) 0.62703(13) 0.0724(12) Uani 1 1 d . . . . .
H8A H 0.6856 0.7246 0.6022 0.109 Uiso 1 1 calc R U . . .
H8B H 0.7259 0.7781 0.6389 0.109 Uiso 1 1 calc R U . . .
H8C H 0.7144 0.6949 0.6492 0.109 Uiso 1 1 calc R U . . .
C9 C 0.8853(4) 0.7750(2) 0.57894(13) 0.0842(14) Uani 1 1 d . . . . .
H9A H 0.9599 0.7671 0.5705 0.126 Uiso 1 1 calc R U . . .
H9B H 0.8781 0.8226 0.5917 0.126 Uiso 1 1 calc R U . . .
H9C H 0.8392 0.7715 0.5535 0.126 Uiso 1 1 calc R U . . .
C10 C 0.9243(3) 0.7270(2) 0.65288(12) 0.0679(12) Uani 1 1 d . . . . .
H10A H 0.9038 0.6921 0.6749 0.102 Uiso 1 1 calc R U . . .
H10B H 0.9159 0.7752 0.6645 0.102 Uiso 1 1 calc R U . . .
H10C H 0.9992 0.7193 0.6447 0.102 Uiso 1 1 calc R U . . .
C11 C 1.0120(3) 0.4636(2) 0.61770(14) 0.0645(11) Uani 1 1 d . . . . .
C12 C 1.1272(3) 0.4942(3) 0.62053(19) 0.1085(19) Uani 1 1 d . . . . .
H12A H 1.1564 0.4999 0.5914 0.163 Uiso 1 1 calc R U . . .
H12B H 1.1725 0.4615 0.6370 0.163 Uiso 1 1 calc R U . . .
H12C H 1.1253 0.5407 0.6349 0.163 Uiso 1 1 calc R U . . .
C13 C 0.9669(5) 0.4520(3) 0.66413(17) 0.132(2) Uani 1 1 d . . . . .
H13A H 0.9710 0.4968 0.6803 0.198 Uiso 1 1 calc R U . . .
H13B H 1.0093 0.4155 0.6789 0.198 Uiso 1 1 calc R U . . .
H13C H 0.8922 0.4365 0.6624 0.198 Uiso 1 1 calc R U . . .
C14 C 1.0182(4) 0.3903(3) 0.59473(19) 0.126(2) Uani 1 1 d . . . . .
H14A H 0.9467 0.3690 0.5935 0.189 Uiso 1 1 calc R U . . .
H14B H 1.0663 0.3587 0.6108 0.189 Uiso 1 1 calc R U . . .
H14C H 1.0456 0.3968 0.5654 0.189 Uiso 1 1 calc R U . . .
C15 C 0.6661(3) 0.64940(18) 0.39655(11) 0.0401(8) Uani 1 1 d . . . . .
C16 C 0.6019(3) 0.58235(18) 0.39493(11) 0.0408(8) Uani 1 1 d . . . . .
C17 C 0.5675(3) 0.55521(19) 0.35259(11) 0.0441(9) Uani 1 1 d . . . . .
C18 C 0.6011(3) 0.5937(2) 0.31654(11) 0.0515(10) Uani 1 1 d . . . . .
H18 H 0.5794 0.5766 0.2891 0.062 Uiso 1 1 calc R U . . .
C19 C 0.6665(3) 0.6577(2) 0.31757(11) 0.0490(9) Uani 1 1 d . . . . .
C20 C 0.6974(3) 0.68487(19) 0.35750(11) 0.0476(9) Uani 1 1 d . . . . .
H20 H 0.7392 0.7270 0.3589 0.057 Uiso 1 1 calc R U . . .
C21 C 0.4976(3) 0.4861(2) 0.34945(12) 0.0588(11) Uani 1 1 d . . . . .
C22 C 0.5623(4) 0.4224(2) 0.36794(14) 0.0901(15) Uani 1 1 d . . . . .
H22A H 0.6278 0.4159 0.3511 0.135 Uiso 1 1 calc R U . . .
H22B H 0.5188 0.3790 0.3664 0.135 Uiso 1 1 calc R U . . .
H22C H 0.5810 0.4321 0.3981 0.135 Uiso 1 1 calc R U . . .
C23 C 0.4680(4) 0.4678(2) 0.30162(12) 0.0923(16) Uani 1 1 d . . . . .
H23A H 0.5336 0.4604 0.2849 0.138 Uiso 1 1 calc R U . . .
H23B H 0.4272 0.5073 0.2891 0.138 Uiso 1 1 calc R U . . .
H23C H 0.4246 0.4243 0.3009 0.138 Uiso 1 1 calc R U . . .
C24 C 0.3918(3) 0.4973(3) 0.37547(16) 0.0923(16) Uani 1 1 d . . . . .
H24A H 0.3475 0.4544 0.3734 0.138 Uiso 1 1 calc R U . . .
H24B H 0.3525 0.5380 0.3635 0.138 Uiso 1 1 calc R U . . .
H24C H 0.4090 0.5067 0.4058 0.138 Uiso 1 1 calc R U . . .
C25 C 0.7002(3) 0.6928(2) 0.27413(12) 0.0629(11) Uani 1 1 d . . . . .
C26 C 0.7657(4) 0.6375(3) 0.24689(14) 0.0920(15) Uani 1 1 d . . . . .
H26A H 0.7851 0.6588 0.2191 0.138 Uiso 1 1 calc R U . . .
H26B H 0.7221 0.5949 0.2419 0.138 Uiso 1 1 calc R U . . .
H26C H 0.8308 0.6244 0.2626 0.138 Uiso 1 1 calc R U . . .
C27 C 0.5979(4) 0.7145(3) 0.24823(13) 0.0869(14) Uani 1 1 d . . . . .
H27A H 0.5581 0.7508 0.2644 0.130 Uiso 1 1 calc R U . . .
H27B H 0.5524 0.6725 0.2440 0.130 Uiso 1 1 calc R U . . .
H27C H 0.6190 0.7338 0.2201 0.130 Uiso 1 1 calc R U . . .
C28 C 0.7704(4) 0.7606(3) 0.28086(14) 0.1112(19) Uani 1 1 d . . . . .
H28A H 0.7302 0.7959 0.2976 0.167 Uiso 1 1 calc R U . . .
H28B H 0.7892 0.7809 0.2528 0.167 Uiso 1 1 calc R U . . .
H28C H 0.8358 0.7477 0.2964 0.167 Uiso 1 1 calc R U . . .
C29 C 0.4076(3) 0.61410(19) 0.51048(11) 0.0469(8) Uani 1 1 d . . . . .
H29 H 0.3910 0.5693 0.4979 0.056 Uiso 1 1 calc R U . . .
C30 C 0.3887(3) 0.7183(2) 0.54395(12) 0.0542(10) Uani 1 1 d . . . . .
H30 H 0.3589 0.7582 0.5583 0.065 Uiso 1 1 calc R U . . .
C31 C 0.4943(3) 0.70779(19) 0.53368(11) 0.0521(10) Uani 1 1 d . . . . .
H31 H 0.5508 0.7399 0.5400 0.062 Uiso 1 1 calc R U . . .
C32 C 0.2168(3) 0.6465(2) 0.53285(15) 0.0834(14) Uani 1 1 d . . . . .
H32A H 0.2011 0.5960 0.5280 0.125 Uiso 1 1 calc R U . . .
H32B H 0.1793 0.6753 0.5113 0.125 Uiso 1 1 calc R U . . .
H32C H 0.1928 0.6602 0.5618 0.125 Uiso 1 1 calc R U . . .

loop_
_atom_site_aniso_label
_atom_site_aniso_U_11
_atom_site_aniso_U_22
_atom_site_aniso_U_33
_atom_site_aniso_U_23
_atom_site_aniso_U_13
_atom_site_aniso_U_12
Zn01 0.0482(2) 0.0455(2) 0.0380(2) -0.0033(2) -0.0046(2) 0.0021(2)
O1 0.0607(16) 0.0458(15) 0.0532(15) -0.0145(12) -0.0175(13) 0.0058(12)
O2 0.0533(15) 0.0423(14) 0.0456(14) -0.0048(11) -0.0098(12) 0.0058(12)
O3 0.0522(15) 0.0543(15) 0.0441(15) -0.0045(12) -0.0061(12) -0.0112(12)
O4 0.0565(15) 0.0496(14) 0.0375(14) 0.0000(12) -0.0016(12) -0.0074(12)
N1 0.0486(19) 0.0412(16) 0.0443(17) -0.0039(15) -0.0030(15) 0.0034(14)
N2 0.0480(19) 0.0442(18) 0.0543(19) -0.0019(15) 0.0023(15) 0.0033(15)
C1 0.047(2) 0.043(2) 0.045(2) -0.0040(18) -0.0040(18) -0.0002(18)
C2 0.041(2) 0.039(2) 0.038(2) -0.0012(16) 0.0001(16) -0.0020(17)
C3 0.0359(19) 0.045(2) 0.0343(18) -0.0004(15) -0.0008(16) -0.0039(17)
C4 0.042(2) 0.057(3) 0.041(2) 0.0000(17) -0.0086(17) -0.0018(18)
C5 0.041(2) 0.055(2) 0.054(2) 0.0041(19) -0.0041(19) 0.0075(18)
C6 0.057(3) 0.042(2) 0.065(3) -0.0061(19) -0.012(2) 0.0103(19)
C7 0.049(2) 0.048(2) 0.0401(19) -0.0075(17) -0.0044(18) -0.0056(18)
C8 0.068(3) 0.077(3) 0.072(3) -0.031(2) -0.001(2) 0.016(2)
C9 0.133(4) 0.054(3) 0.065(3) -0.004(2) -0.011(3) -0.031(3)
C10 0.074(3) 0.069(3) 0.061(3) -0.020(2) -0.016(2) -0.006(2)
C11 0.061(3) 0.056(3) 0.077(3) 0.010(2) -0.015(2) 0.013(2)
C12 0.060(3) 0.099(4) 0.167(5) 0.019(4) -0.030(3) 0.011(3)
C13 0.133(5) 0.150(5) 0.112(5) 0.072(4) 0.007(4) 0.054(4)
C14 0.128(5) 0.072(3) 0.178(6) -0.008(4) -0.067(4) 0.048(3)
C15 0.035(2) 0.048(2) 0.038(2) -0.0004(17) -0.0010(16) 0.0024(16)
C16 0.039(2) 0.045(2) 0.039(2) 0.0001(17) -0.0005(16) 0.0014(16)
C17 0.042(2) 0.054(2) 0.037(2) -0.0033(17) -0.0040(16) 0.0022(17)
C18 0.051(2) 0.066(3) 0.037(2) -0.0041(19) -0.0014(17) -0.0001(19)
C19 0.043(2) 0.065(3) 0.039(2) 0.0049(19) 0.0037(17) -0.0012(19)
C20 0.043(2) 0.051(2) 0.048(2) 0.0043(18) 0.0004(18) -0.0052(18)
C21 0.075(3) 0.057(3) 0.045(2) -0.004(2) -0.008(2) -0.017(2)
C22 0.138(5) 0.054(3) 0.078(3) -0.005(2) -0.015(3) -0.017(3)
C23 0.129(4) 0.090(3) 0.058(3) -0.008(2) -0.024(3) -0.040(3)
C24 0.069(3) 0.109(4) 0.099(4) -0.016(3) 0.007(3) -0.045(3)
C25 0.060(3) 0.082(3) 0.047(2) 0.013(2) 0.010(2) -0.004(2)
C26 0.084(3) 0.126(4) 0.066(3) 0.012(3) 0.030(3) 0.013(3)
C27 0.096(3) 0.115(4) 0.051(3) 0.028(3) 0.009(3) 0.018(3)
C28 0.146(5) 0.122(4) 0.066(3) 0.017(3) 0.021(3) -0.061(4)
C29 0.054(2) 0.0383(19) 0.049(2) -0.0019(18) -0.0041(19) 0.0046(19)
C30 0.059(3) 0.045(2) 0.058(2) -0.0134(19) -0.001(2) 0.0050(19)
C31 0.049(2) 0.045(2) 0.062(2) -0.0106(19) -0.003(2) -0.0008(18)
C32 0.051(3) 0.075(3) 0.124(4) -0.016(3) 0.008(3) -0.006(2)

_geom_special_details            
;
 All esds (except the esd in the dihedral angle between two l.s. planes)
 are estimated using the full covariance matrix.  The cell esds are taken
 into account individually in the estimation of esds in distances, angles
 and torsion angles; correlations between esds in cell parameters are only
 used when they are defined by crystal symmetry.  An approximate (isotropic)
 treatment of cell esds is used for estimating esds involving l.s. planes.
;

loop_
_geom_bond_atom_site_label_1
_geom_bond_atom_site_label_2
_geom_bond_distance
_geom_bond_site_symmetry_2
_geom_bond_publ_flag
Zn01 O1 1.988(2) . ?
Zn01 O3 1.998(2) . ?
Zn01 N1 2.003(3) . ?
Zn01 O4 2.100(2) . ?
Zn01 O2 2.116(2) . ?
O1 C1 1.286(4) . ?
O2 C2 1.274(4) . ?
O3 C15 1.286(4) . ?
O4 C16 1.272(4) . ?
N1 C29 1.311(4) . ?
N1 C31 1.376(4) . ?
N2 C29 1.341(4) . ?
N2 C30 1.359(4) . ?
N2 C32 1.460(4) . ?
C1 C6 1.401(5) . ?
C1 C2 1.470(4) . ?
C2 C3 1.441(4) . ?
C3 C4 1.362(4) . ?
C3 C7 1.524(4) . ?
C4 C5 1.434(4) . ?
C4 H4 0.9300 . ?
C5 C6 1.362(5) . ?
C5 C11 1.529(5) . ?
C6 H6 0.9300 . ?
C7 C9 1.522(5) . ?
C7 C10 1.527(4) . ?
C7 C8 1.528(5) . ?
C8 H8A 0.9600 . ?
C8 H8B 0.9600 . ?
C8 H8C 0.9600 . ?
C9 H9A 0.9600 . ?
C9 H9B 0.9600 . ?
C9 H9C 0.9600 . ?
C10 H10A 0.9600 . ?
C10 H10B 0.9600 . ?
C10 H10C 0.9600 . ?
C11 C14 1.520(6) . ?
C11 C12 1.521(6) . ?
C11 C13 1.530(6) . ?
C12 H12A 0.9600 . ?
C12 H12B 0.9600 . ?
C12 H12C 0.9600 . ?
C13 H13A 0.9600 . ?
C13 H13B 0.9600 . ?
C13 H13C 0.9600 . ?
C14 H14A 0.9600 . ?
C14 H14B 0.9600 . ?
C14 H14C 0.9600 . ?
C15 C20 1.407(4) . ?
C15 C16 1.463(5) . ?
C16 C17 1.443(4) . ?
C17 C18 1.367(4) . ?
C17 C21 1.536(5) . ?
C18 C19 1.424(5) . ?
C18 H18 0.9300 . ?
C19 C20 1.365(4) . ?
C19 C25 1.526(5) . ?
C20 H20 0.9300 . ?
C21 C22 1.521(5) . ?
C21 C24 1.532(5) . ?
C21 C23 1.535(5) . ?
C22 H22A 0.9600 . ?
C22 H22B 0.9600 . ?
C22 H22C 0.9600 . ?
C23 H23A 0.9600 . ?
C23 H23B 0.9600 . ?
C23 H23C 0.9600 . ?
C24 H24A 0.9600 . ?
C24 H24B 0.9600 . ?
C24 H24C 0.9600 . ?
C25 C28 1.528(5) . ?
C25 C27 1.532(5) . ?
C25 C26 1.537(5) . ?
C26 H26A 0.9600 . ?
C26 H26B 0.9600 . ?
C26 H26C 0.9600 . ?
C27 H27A 0.9600 . ?
C27 H27B 0.9600 . ?
C27 H27C 0.9600 . ?
C28 H28A 0.9600 . ?
C28 H28B 0.9600 . ?
C28 H28C 0.9600 . ?
C29 H29 0.9300 . ?
C30 C31 1.344(5) . ?
C30 H30 0.9300 . ?
C31 H31 0.9300 . ?
C32 H32A 0.9600 . ?
C32 H32B 0.9600 . ?
C32 H32C 0.9600 . ?

loop_
_geom_angle_atom_site_label_1
_geom_angle_atom_site_label_2
_geom_angle_atom_site_label_3
_geom_angle
_geom_angle_site_symmetry_1
_geom_angle_site_symmetry_3
_geom_angle_publ_flag
O1 Zn01 O3 120.29(10) . . ?
O1 Zn01 N1 125.84(11) . . ?
O3 Zn01 N1 113.67(10) . . ?
O1 Zn01 O4 94.94(9) . . ?
O3 Zn01 O4 80.03(9) . . ?
N1 Zn01 O4 98.40(10) . . ?
O1 Zn01 O2 80.12(9) . . ?
O3 Zn01 O2 95.57(9) . . ?
N1 Zn01 O2 90.88(10) . . ?
O4 Zn01 O2 170.69(9) . . ?
C1 O1 Zn01 114.2(2) . . ?
C2 O2 Zn01 110.82(19) . . ?
C15 O3 Zn01 113.9(2) . . ?
C16 O4 Zn01 111.5(2) . . ?
C29 N1 C31 105.7(3) . . ?
C29 N1 Zn01 130.9(2) . . ?
C31 N1 Zn01 122.8(2) . . ?
C29 N2 C30 107.7(3) . . ?
C29 N2 C32 126.8(3) . . ?
C30 N2 C32 125.5(3) . . ?
O1 C1 C6 123.0(3) . . ?
O1 C1 C2 117.7(3) . . ?
C6 C1 C2 119.3(3) . . ?
O2 C2 C3 124.0(3) . . ?
O2 C2 C1 116.8(3) . . ?
C3 C2 C1 119.2(3) . . ?
C4 C3 C2 116.6(3) . . ?
C4 C3 C7 122.8(3) . . ?
C2 C3 C7 120.5(3) . . ?
C3 C4 C5 125.3(3) . . ?
C3 C4 H4 117.4 . . ?
C5 C4 H4 117.4 . . ?
C6 C5 C4 117.9(3) . . ?
C6 C5 C11 123.4(3) . . ?
C4 C5 C11 118.6(3) . . ?
C5 C6 C1 121.6(3) . . ?
C5 C6 H6 119.2 . . ?
C1 C6 H6 119.2 . . ?
C9 C7 C3 110.1(3) . . ?
C9 C7 C10 107.6(3) . . ?
C3 C7 C10 111.9(3) . . ?
C9 C7 C8 110.5(3) . . ?
C3 C7 C8 109.0(3) . . ?
C10 C7 C8 107.7(3) . . ?
C7 C8 H8A 109.5 . . ?
C7 C8 H8B 109.5 . . ?
H8A C8 H8B 109.5 . . ?
C7 C8 H8C 109.5 . . ?
H8A C8 H8C 109.5 . . ?
H8B C8 H8C 109.5 . . ?
C7 C9 H9A 109.5 . . ?
C7 C9 H9B 109.5 . . ?
H9A C9 H9B 109.5 . . ?
C7 C9 H9C 109.5 . . ?
H9A C9 H9C 109.5 . . ?
H9B C9 H9C 109.5 . . ?
C7 C10 H10A 109.5 . . ?
C7 C10 H10B 109.5 . . ?
H10A C10 H10B 109.5 . . ?
C7 C10 H10C 109.5 . . ?
H10A C10 H10C 109.5 . . ?
H10B C10 H10C 109.5 . . ?
C14 C11 C12 107.9(4) . . ?
C14 C11 C5 112.1(3) . . ?
C12 C11 C5 110.7(3) . . ?
C14 C11 C13 108.5(4) . . ?
C12 C11 C13 109.5(4) . . ?
C5 C11 C13 108.1(3) . . ?
C11 C12 H12A 109.5 . . ?
C11 C12 H12B 109.5 . . ?
H12A C12 H12B 109.5 . . ?
C11 C12 H12C 109.5 . . ?
H12A C12 H12C 109.5 . . ?
H12B C12 H12C 109.5 . . ?
C11 C13 H13A 109.5 . . ?
C11 C13 H13B 109.5 . . ?
H13A C13 H13B 109.5 . . ?
C11 C13 H13C 109.5 . . ?
H13A C13 H13C 109.5 . . ?
H13B C13 H13C 109.5 . . ?
C11 C14 H14A 109.5 . . ?
C11 C14 H14B 109.5 . . ?
H14A C14 H14B 109.5 . . ?
C11 C14 H14C 109.5 . . ?
H14A C14 H14C 109.5 . . ?
H14B C14 H14C 109.5 . . ?
O3 C15 C20 121.8(3) . . ?
O3 C15 C16 117.7(3) . . ?
C20 C15 C16 120.6(3) . . ?
O4 C16 C17 124.5(3) . . ?
O4 C16 C15 116.9(3) . . ?
C17 C16 C15 118.6(3) . . ?
C18 C17 C16 116.6(3) . . ?
C18 C17 C21 123.1(3) . . ?
C16 C17 C21 120.3(3) . . ?
C17 C18 C19 125.4(3) . . ?
C17 C18 H18 117.3 . . ?
C19 C18 H18 117.3 . . ?
C20 C19 C18 118.5(3) . . ?
C20 C19 C25 122.6(3) . . ?
C18 C19 C25 118.8(3) . . ?
C19 C20 C15 120.3(3) . . ?
C19 C20 H20 119.8 . . ?
C15 C20 H20 119.8 . . ?
C22 C21 C24 110.7(4) . . ?
C22 C21 C23 107.7(3) . . ?
C24 C21 C23 108.6(4) . . ?
C22 C21 C17 108.9(3) . . ?
C24 C21 C17 109.1(3) . . ?
C23 C21 C17 111.8(3) . . ?
C21 C22 H22A 109.5 . . ?
C21 C22 H22B 109.5 . . ?
H22A C22 H22B 109.5 . . ?
C21 C22 H22C 109.5 . . ?
H22A C22 H22C 109.5 . . ?
H22B C22 H22C 109.5 . . ?
C21 C23 H23A 109.5 . . ?
C21 C23 H23B 109.5 . . ?
H23A C23 H23B 109.5 . . ?
C21 C23 H23C 109.5 . . ?
H23A C23 H23C 109.5 . . ?
H23B C23 H23C 109.5 . . ?
C21 C24 H24A 109.5 . . ?
C21 C24 H24B 109.5 . . ?
H24A C24 H24B 109.5 . . ?
C21 C24 H24C 109.5 . . ?
H24A C24 H24C 109.5 . . ?
H24B C24 H24C 109.5 . . ?
C19 C25 C28 112.4(3) . . ?
C19 C25 C27 109.5(3) . . ?
C28 C25 C27 108.4(4) . . ?
C19 C25 C26 109.1(3) . . ?
C28 C25 C26 108.5(4) . . ?
C27 C25 C26 108.8(4) . . ?
C25 C26 H26A 109.5 . . ?
C25 C26 H26B 109.5 . . ?
H26A C26 H26B 109.5 . . ?
C25 C26 H26C 109.5 . . ?
H26A C26 H26C 109.5 . . ?
H26B C26 H26C 109.5 . . ?
C25 C27 H27A 109.5 . . ?
C25 C27 H27B 109.5 . . ?
H27A C27 H27B 109.5 . . ?
C25 C27 H27C 109.5 . . ?
H27A C27 H27C 109.5 . . ?
H27B C27 H27C 109.5 . . ?
C25 C28 H28A 109.5 . . ?
C25 C28 H28B 109.5 . . ?
H28A C28 H28B 109.5 . . ?
C25 C28 H28C 109.5 . . ?
H28A C28 H28C 109.5 . . ?
H28B C28 H28C 109.5 . . ?
N1 C29 N2 110.8(3) . . ?
N1 C29 H29 124.6 . . ?
N2 C29 H29 124.6 . . ?
C31 C30 N2 106.2(3) . . ?
C31 C30 H30 126.9 . . ?
N2 C30 H30 126.9 . . ?
C30 C31 N1 109.5(3) . . ?
C30 C31 H31 125.2 . . ?
N1 C31 H31 125.2 . . ?
N2 C32 H32A 109.5 . . ?
N2 C32 H32B 109.5 . . ?
H32A C32 H32B 109.5 . . ?
N2 C32 H32C 109.5 . . ?
H32A C32 H32C 109.5 . . ?
H32B C32 H32C 109.5 . . ?

_refine_diff_density_max         0.327
_refine_diff_density_min         -0.367
_refine_diff_density_rms         0.057

_shelxl_version_number           2014-3

_shelx_res_file                  
;
TITL CM91_0m_a.res in Pbca
CELL  0.71073  12.2437  18.3841  30.3846   90.000   90.000   90.000
ZERR     8.00   0.0008   0.0011   0.0019    0.000    0.000    0.000
LATT   1
SYMM  1/2 - X, - Y, 1/2 + Z
SYMM  - X, 1/2 + Y, 1/2 - Z
SYMM  1/2 + X, 1/2 - Y, - Z
SFAC  C    H    N    ZN   O
UNIT  256  368  16   8    32
MERG   2
FMAP   2
PLAN   20
ACTA
BOND   $H
L.S.   6
TEMP    23.00
WGHT    0.040500    3.063900
FVAR       0.19695
ZN01  4    0.646358    0.610477    0.484576    11.00000    0.04822    0.04551 =
         0.03796   -0.00334   -0.00457    0.00207
O1    5    0.741577    0.529975    0.505445    11.00000    0.06072    0.04575 =
         0.05320   -0.01455   -0.01746    0.00583
O2    5    0.737228    0.666137    0.533300    11.00000    0.05328    0.04234 =
         0.04562   -0.00482   -0.00983    0.00578
O3    5    0.693890    0.673664    0.434642    11.00000    0.05218    0.05428 =
         0.04409   -0.00449   -0.00610   -0.01119
O4    5    0.580885    0.551757    0.431507    11.00000    0.05653    0.04965 =
         0.03751   -0.00003   -0.00161   -0.00743
N1    3    0.505933    0.642177    0.512400    11.00000    0.04860    0.04121 =
         0.04431   -0.00389   -0.00300    0.00344
N2    3    0.334290    0.658675    0.529119    11.00000    0.04800    0.04417 =
         0.05432   -0.00191    0.00232    0.00335
C1    1    0.803945    0.547134    0.537876    11.00000    0.04705    0.04265 =
         0.04537   -0.00396   -0.00398   -0.00018
C2    1    0.799399    0.622424    0.554056    11.00000    0.04119    0.03877 =
         0.03849   -0.00122    0.00014   -0.00202
C3    1    0.861618    0.642061    0.592512    11.00000    0.03590    0.04528 =
         0.03432   -0.00044   -0.00076   -0.00387
C4    1    0.926162    0.589270    0.610162    11.00000    0.04210    0.05695 =
         0.04121    0.00002   -0.00858   -0.00181
AFIX  43
H4    2    0.967008    0.601402    0.634902    11.00000   -1.20000
AFIX   0
C5    1    0.936254    0.516490    0.593695    11.00000    0.04130    0.05491 =
         0.05359    0.00407   -0.00412    0.00749
C6    1    0.874699    0.497494    0.558167    11.00000    0.05671    0.04186 =
         0.06453   -0.00609   -0.01214    0.01033
AFIX  43
H6    2    0.879754    0.450444    0.547109    11.00000   -1.20000
AFIX   0
C7    1    0.851425    0.717837    0.612467    11.00000    0.04870    0.04800 =
         0.04006   -0.00751   -0.00444   -0.00559
C8    1    0.733340    0.730005    0.627030    11.00000    0.06802    0.07677 =
         0.07243   -0.03063   -0.00139    0.01606
AFIX 137
H8A   2    0.685581    0.724577    0.602188    11.00000   -1.50000
H8B   2    0.725906    0.778149    0.638894    11.00000   -1.50000
H8C   2    0.714364    0.694933    0.649153    11.00000   -1.50000
AFIX   0
C9    1    0.885293    0.775036    0.578938    11.00000    0.13336    0.05438 =
         0.06479   -0.00419   -0.01106   -0.03134
AFIX 137
H9A   2    0.959906    0.767109    0.570495    11.00000   -1.50000
H9B   2    0.878112    0.822559    0.591709    11.00000   -1.50000
H9C   2    0.839229    0.771525    0.553459    11.00000   -1.50000
AFIX   0
C10   1    0.924331    0.726967    0.652882    11.00000    0.07389    0.06872 =
         0.06100   -0.02019   -0.01560   -0.00639
AFIX 137
H10A  2    0.903772    0.692088    0.674888    11.00000   -1.50000
H10B  2    0.915861    0.775217    0.664473    11.00000   -1.50000
H10C  2    0.999184    0.719334    0.644688    11.00000   -1.50000
AFIX   0
C11   1    1.011980    0.463595    0.617695    11.00000    0.06058    0.05586 =
         0.07709    0.01038   -0.01512    0.01303
C12   1    1.127169    0.494246    0.620526    11.00000    0.06008    0.09878 =
         0.16653    0.01927   -0.02969    0.01120
AFIX 137
H12A  2    1.156377    0.499896    0.591405    11.00000   -1.50000
H12B  2    1.172512    0.461495    0.637010    11.00000   -1.50000
H12C  2    1.125313    0.540690    0.634949    11.00000   -1.50000
AFIX   0
C13   1    0.966938    0.452002    0.664134    11.00000    0.13346    0.14994 =
         0.11244    0.07228    0.00692    0.05370
AFIX 137
H13A  2    0.971027    0.496795    0.680290    11.00000   -1.50000
H13B  2    1.009319    0.415458    0.678888    11.00000   -1.50000
H13C  2    0.892203    0.436480    0.662364    11.00000   -1.50000
AFIX   0
C14   1    1.018205    0.390253    0.594725    11.00000    0.12814    0.07180 =
         0.17781   -0.00785   -0.06719    0.04772
AFIX 137
H14A  2    0.946651    0.369001    0.593479    11.00000   -1.50000
H14B  2    1.066260    0.358684    0.610801    11.00000   -1.50000
H14C  2    1.045635    0.396758    0.565390    11.00000   -1.50000
AFIX   0
C15   1    0.666119    0.649402    0.396552    11.00000    0.03511    0.04753 =
         0.03758   -0.00043   -0.00100    0.00241
C16   1    0.601949    0.582346    0.394935    11.00000    0.03868    0.04470 =
         0.03906    0.00008   -0.00045    0.00137
C17   1    0.567532    0.555210    0.352591    11.00000    0.04169    0.05393 =
         0.03679   -0.00325   -0.00397    0.00224
C18   1    0.601110    0.593693    0.316541    11.00000    0.05111    0.06605 =
         0.03731   -0.00408   -0.00139   -0.00010
AFIX  43
H18   2    0.579437    0.576649    0.289078    11.00000   -1.20000
AFIX   0
C19   1    0.666517    0.657705    0.317571    11.00000    0.04331    0.06459 =
         0.03924    0.00490    0.00368   -0.00120
C20   1    0.697359    0.684875    0.357502    11.00000    0.04312    0.05129 =
         0.04832    0.00433    0.00045   -0.00516
AFIX  43
H20   2    0.739213    0.727027    0.358895    11.00000   -1.20000
AFIX   0
C21   1    0.497625    0.486055    0.349446    11.00000    0.07464    0.05686 =
         0.04482   -0.00435   -0.00846   -0.01722
C22   1    0.562275    0.422357    0.367944    11.00000    0.13822    0.05381 =
         0.07814   -0.00500   -0.01486   -0.01704
AFIX 137
H22A  2    0.627814    0.415852    0.351054    11.00000   -1.50000
H22B  2    0.518834    0.378960    0.366393    11.00000   -1.50000
H22C  2    0.580979    0.432057    0.398061    11.00000   -1.50000
AFIX   0
C23   1    0.468001    0.467810    0.301619    11.00000    0.12894    0.09028 =
         0.05758   -0.00827   -0.02426   -0.04037
AFIX 137
H23A  2    0.533640    0.460403    0.284929    11.00000   -1.50000
H23B  2    0.427198    0.507297    0.289085    11.00000   -1.50000
H23C  2    0.424637    0.424319    0.300930    11.00000   -1.50000
AFIX   0
C24   1    0.391804    0.497314    0.375470    11.00000    0.06892    0.10882 =
         0.09923   -0.01636    0.00664   -0.04501
AFIX 137
H24A  2    0.347519    0.454353    0.373439    11.00000   -1.50000
H24B  2    0.352544    0.537967    0.363513    11.00000   -1.50000
H24C  2    0.409036    0.506679    0.405768    11.00000   -1.50000
AFIX   0
C25   1    0.700160    0.692789    0.274130    11.00000    0.05952    0.08193 =
         0.04725    0.01254    0.01045   -0.00410
C26   1    0.765705    0.637541    0.246885    11.00000    0.08427    0.12597 =
         0.06563    0.01172    0.02977    0.01257
AFIX 137
H26A  2    0.785135    0.658835    0.219119    11.00000   -1.50000
H26B  2    0.722103    0.594915    0.241948    11.00000   -1.50000
H26C  2    0.830831    0.624354    0.262567    11.00000   -1.50000
AFIX   0
C27   1    0.597870    0.714498    0.248230    11.00000    0.09552    0.11464 =
         0.05065    0.02759    0.00925    0.01765
AFIX 137
H27A  2    0.558111    0.750768    0.264354    11.00000   -1.50000
H27B  2    0.552448    0.672519    0.243975    11.00000   -1.50000
H27C  2    0.618956    0.733811    0.220132    11.00000   -1.50000
AFIX   0
C28   1    0.770387    0.760614    0.280858    11.00000    0.14553    0.12162 =
         0.06639    0.01663    0.02117   -0.06135
AFIX 137
H28A  2    0.730214    0.795852    0.297639    11.00000   -1.50000
H28B  2    0.789233    0.780908    0.252755    11.00000   -1.50000
H28C  2    0.835825    0.747684    0.296405    11.00000   -1.50000
AFIX   0
C29   1    0.407602    0.614103    0.510484    11.00000    0.05362    0.03828 =
         0.04881   -0.00191   -0.00413    0.00459
AFIX  43
H29   2    0.390962    0.569338    0.497903    11.00000   -1.20000
AFIX   0
C30   1    0.388735    0.718251    0.543949    11.00000    0.05945    0.04496 =
         0.05834   -0.01339   -0.00061    0.00502
AFIX  43
H30   2    0.358895    0.758247    0.558324    11.00000   -1.20000
AFIX   0
C31   1    0.494325    0.707786    0.533679    11.00000    0.04912    0.04508 =
         0.06196   -0.01063   -0.00316   -0.00080
AFIX  43
H31   2    0.550846    0.739935    0.539984    11.00000   -1.20000
AFIX   0
C32   1    0.216831    0.646505    0.532851    11.00000    0.05074    0.07515 =
         0.12437   -0.01590    0.00824   -0.00566
AFIX 137
H32A  2    0.201150    0.595978    0.527982    11.00000   -1.50000
H32B  2    0.179343    0.675335    0.511269    11.00000   -1.50000
H32C  2    0.192757    0.660200    0.561756    11.00000   -1.50000
AFIX   0
HKLF    4

REM  CM91_0m_a.res in Pbca
REM R1 =  0.0486 for    3668 Fo > 4sig(Fo)  and  0.1263 for all    7067 data
REM    365 parameters refined using      0 restraints

END

WGHT      0.0401      3.0709

REM Highest difference peak  0.327,  deepest hole -0.367,  1-sigma level  0.057
Q1    1   0.3468  0.8314  0.5185  11.00000  0.05    0.33
Q2    1   0.6445  0.6125  0.5429  11.00000  0.05    0.29
Q3    1   0.7046  0.6423  0.5194  11.00000  0.05    0.23
Q4    1   0.8741  0.6693  0.2383  11.00000  0.05    0.22
Q5    1   0.7616  0.7944  0.3063  11.00000  0.05    0.22
Q6    1   0.6331  0.6179  0.3972  11.00000  0.05    0.22
Q7    1   0.7187  0.7956  0.2329  11.00000  0.05    0.22
Q8    1   0.7388  0.6072  0.4483  11.00000  0.05    0.21
Q9    1   0.9983  0.3860  0.6728  11.00000  0.05    0.20
Q10   1   0.5792  0.6332  0.5225  11.00000  0.05    0.20
Q11   1   0.6258  0.6797  0.4617  11.00000  0.05    0.20
Q12   1   1.0178  0.5380  0.6795  11.00000  0.05    0.20
Q13   1   0.7469  0.8620  0.2870  11.00000  0.05    0.20
Q14   1   0.8817  0.6137  0.5048  11.00000  0.05    0.19
Q15   1   0.9847  0.6759  0.7057  11.00000  0.05    0.19
Q16   1   0.5177  0.3368  0.2795  11.00000  0.05    0.19
Q17   1   0.6866  0.8330  0.6001  11.00000  0.05    0.19
Q18   1   0.7535  0.7201  0.2769  11.00000  0.05    0.19
Q19   1   0.3210  0.4318  0.4295  11.00000  0.05    0.19
Q20   1   0.9183  0.5431  0.6708  11.00000  0.05    0.18
;
_shelx_res_checksum              14652
####################################################################### 
# 
# This file contains crystal structure data downloaded from the 
# Cambridge Structural Database (CSD) hosted by the Cambridge 
# Crystallographic Data Centre (CCDC).
# 
# Full information about CCDC data access policies and citation 
# guidelines are available at http://www.ccdc.cam.ac.uk/access/V1 
# 
# Audit and citation data items may have been added by the CCDC. 
# Please retain this information to preserve the provenance of 
# this file and to allow appropriate attribution of the data. 
# 
#######################################################################

data_6
_database_code_depnum_ccdc_archive 'CCDC 1405644'
_audit_update_record             
;
2015-10-06 deposited with the CCDC.
2015-10-27 downloaded from the CCDC.
;

_audit_creation_method           SHELXL-2014
_chemical_name_systematic        
;
 ?
;
_chemical_name_common            6
_chemical_melting_point          ?
_chemical_formula_moiety         ?
_chemical_formula_sum            'C36 H52 N4 O4 Zn'
_chemical_formula_weight         670.18

loop_
_atom_type_symbol
_atom_type_description
_atom_type_scat_dispersion_real
_atom_type_scat_dispersion_imag
_atom_type_scat_source
C C 0.0033 0.0016 'International Tables Vol C Tables 4.2.6.8 and 6.1.1.4'
H H 0.0000 0.0000 'International Tables Vol C Tables 4.2.6.8 and 6.1.1.4'
N N 0.0061 0.0033 'International Tables Vol C Tables 4.2.6.8 and 6.1.1.4'
O O 0.0106 0.0060 'International Tables Vol C Tables 4.2.6.8 and 6.1.1.4'
Zn Zn 0.2839 1.4301 'International Tables Vol C Tables 4.2.6.8 and 6.1.1.4'

_space_group_crystal_system      monoclinic
_space_group_IT_number           14
_space_group_name_H-M_alt        'P 21/c'
_space_group_name_Hall           '-P 2ybc'

_shelx_space_group_comment       
;
The symmetry employed for this shelxl refinement is uniquely defined
by the following loop, which should always be used as a source of
symmetry information in preference to the above space-group names.
They are only intended as comments.
;

loop_
_space_group_symop_operation_xyz
'x, y, z'
'-x, y+1/2, -z+1/2'
'-x, -y, -z'
'x, -y-1/2, z-1/2'

_cell_length_a                   10.6541(9)
_cell_length_b                   19.7432(17)
_cell_length_c                   17.8899(15)
_cell_angle_alpha                90
_cell_angle_beta                 99.1930(10)
_cell_angle_gamma                90
_cell_volume                     3714.7(5)
_cell_formula_units_Z            4
_cell_measurement_temperature    100(2)
_cell_measurement_reflns_used    ?
_cell_measurement_theta_min      ?
_cell_measurement_theta_max      ?

_exptl_crystal_description       plate
_exptl_crystal_colour            blue
_exptl_crystal_density_meas      ?
_exptl_crystal_density_method    ?
_exptl_crystal_density_diffrn    1.198
_exptl_crystal_F_000             1432
_exptl_transmission_factor_min   ?
_exptl_transmission_factor_max   ?
_exptl_crystal_size_max          0.3
_exptl_crystal_size_mid          0.3
_exptl_crystal_size_min          0.1
_exptl_absorpt_coefficient_mu    0.702
_shelx_estimated_absorpt_T_min   ?
_shelx_estimated_absorpt_T_max   ?
_exptl_absorpt_correction_type   none
_exptl_absorpt_correction_T_min  ?
_exptl_absorpt_correction_T_max  ?
_exptl_absorpt_process_details   ?

_exptl_special_details           
;
 ?
;

_diffrn_ambient_temperature      100(2)
_diffrn_radiation_wavelength     0.71073
_diffrn_radiation_type           MoK\a
_diffrn_source                   ?
_diffrn_measurement_device_type  'Bruker D8'
_diffrn_measurement_method       ?
_diffrn_detector_area_resol_mean ?
_diffrn_reflns_number            37323
_diffrn_reflns_av_unetI/netI     0.0569
_diffrn_reflns_av_R_equivalents  0.0735
_diffrn_reflns_limit_h_min       -12
_diffrn_reflns_limit_h_max       12
_diffrn_reflns_limit_k_min       -23
_diffrn_reflns_limit_k_max       23
_diffrn_reflns_limit_l_min       -21
_diffrn_reflns_limit_l_max       21
_diffrn_reflns_theta_min         1.547
_diffrn_reflns_theta_max         25.441
_diffrn_reflns_theta_full        25.242
_diffrn_measured_fraction_theta_max 0.995
_diffrn_measured_fraction_theta_full 1.000
_diffrn_reflns_Laue_measured_fraction_max 0.995
_diffrn_reflns_Laue_measured_fraction_full 1.000
_diffrn_reflns_point_group_measured_fraction_max 0.995
_diffrn_reflns_point_group_measured_fraction_full 1.000
_reflns_number_total             6828
_reflns_number_gt                4265
_reflns_threshold_expression     'I > 2\s(I)'
_reflns_Friedel_coverage         0.000
_reflns_Friedel_fraction_max     .
_reflns_Friedel_fraction_full    .

_reflns_special_details          
;
 Reflections were merged by SHELXL according to the crystal
 class for the calculation of statistics and refinement.
 
 _reflns_Friedel_fraction is defined as the number of unique
 Friedel pairs measured divided by the number that would be
 possible theoretically, ignoring centric projections and
 systematic absences.
;

_computing_data_collection       ?
_computing_cell_refinement       ?
_computing_data_reduction        ?
_computing_structure_solution    ?
_computing_structure_refinement  'SHELXL-2014 (Sheldrick, 2014)'
_computing_molecular_graphics    ?
_computing_publication_material  ?

_refine_special_details          
;
 ?
;
_refine_ls_structure_factor_coef Fsqd
_refine_ls_matrix_type           full
_refine_ls_weighting_scheme      calc
_refine_ls_weighting_details     
'w=1/[\s^2^(Fo^2^)+(0.0704P)^2^+3.1280P] where P=(Fo^2^+2Fc^2^)/3'
_atom_sites_solution_primary     ?
_atom_sites_solution_secondary   ?
_atom_sites_solution_hydrogens   geom
_refine_ls_hydrogen_treatment    constr
_refine_ls_extinction_method     none
_refine_ls_extinction_coef       .
_refine_ls_number_reflns         6828
_refine_ls_number_parameters     419
_refine_ls_number_restraints     18
_refine_ls_R_factor_all          0.1079
_refine_ls_R_factor_gt           0.0582
_refine_ls_wR_factor_ref         0.1630
_refine_ls_wR_factor_gt          0.1371
_refine_ls_goodness_of_fit_ref   1.015
_refine_ls_restrained_S_all      1.013
_refine_ls_shift/su_max          0.000
_refine_ls_shift/su_mean         0.000

loop_
_atom_site_label
_atom_site_type_symbol
_atom_site_fract_x
_atom_site_fract_y
_atom_site_fract_z
_atom_site_U_iso_or_equiv
_atom_site_adp_type
_atom_site_occupancy
_atom_site_site_symmetry_order
_atom_site_calc_flag
_atom_site_refinement_flags_posn
_atom_site_refinement_flags_adp
_atom_site_refinement_flags_occupancy
_atom_site_disorder_assembly
_atom_site_disorder_group
C1 C 0.5801(4) 0.2414(2) 0.3862(2) 0.0436(9) Uani 1 1 d . . . . .
C2 C 0.4730(4) 0.1934(2) 0.3755(2) 0.0452(10) Uani 1 1 d . . . . .
C3 C 0.4997(4) 0.1219(2) 0.3834(2) 0.0444(9) Uani 1 1 d . . . . .
C4 C 0.6238(4) 0.1031(2) 0.3996(2) 0.0515(10) Uani 1 1 d . . . . .
H4 H 0.6419 0.0561 0.4053 0.062 Uiso 1 1 calc R U . . .
C5 C 0.7299(4) 0.1494(2) 0.4087(2) 0.0452(9) Uani 1 1 d . . . . .
C6 C 0.7056(4) 0.2164(2) 0.4019(2) 0.0468(10) Uani 1 1 d . . . . .
H6 H 0.7746 0.2474 0.4077 0.056 Uiso 1 1 calc R U . . .
C7 C 0.3887(4) 0.0720(2) 0.3752(3) 0.0550(11) Uani 1 1 d . . . . .
C8 C 0.3071(5) 0.0799(3) 0.2963(3) 0.0848(16) Uani 1 1 d . . . . .
H8A H 0.2343 0.0489 0.2919 0.127 Uiso 1 1 calc R U . . .
H8B H 0.3587 0.0690 0.2571 0.127 Uiso 1 1 calc R U . . .
H8C H 0.2765 0.1266 0.2896 0.127 Uiso 1 1 calc R U . . .
C9 C 0.3072(4) 0.0863(3) 0.4360(3) 0.0751(14) Uani 1 1 d . . . . .
H9A H 0.3585 0.0803 0.4861 0.113 Uiso 1 1 calc R U . . .
H9B H 0.2352 0.0548 0.4302 0.113 Uiso 1 1 calc R U . . .
H9C H 0.2755 0.1329 0.4308 0.113 Uiso 1 1 calc R U . . .
C10 C 0.4333(5) -0.0011(2) 0.3834(3) 0.0754(15) Uani 1 1 d . . . . .
H10A H 0.4883 -0.0070 0.4323 0.113 Uiso 1 1 calc R U . . .
H10B H 0.4809 -0.0123 0.3425 0.113 Uiso 1 1 calc R U . . .
H10C H 0.3594 -0.0311 0.3806 0.113 Uiso 1 1 calc R U . . .
C11 C 0.8647(4) 0.1209(2) 0.4280(3) 0.0582(12) Uani 1 1 d . . . . .
C12A C 0.9654(17) 0.1787(9) 0.4542(12) 0.0866(16) Uani 0.394(13) 1 d . U P A 1
H12A H 0.9611 0.2131 0.4144 0.130 Uiso 0.394(13) 1 calc R U P A 1
H12B H 0.9465 0.1996 0.5008 0.130 Uiso 0.394(13) 1 calc R U P A 1
H12C H 1.0510 0.1590 0.4635 0.130 Uiso 0.394(13) 1 calc R U P A 1
C14A C 0.8992(14) 0.0883(10) 0.3569(11) 0.0866(16) Uani 0.394(13) 1 d . U P A 1
H14A H 0.8321 0.0565 0.3359 0.130 Uiso 0.394(13) 1 calc R U P A 1
H14B H 0.9799 0.0638 0.3697 0.130 Uiso 0.394(13) 1 calc R U P A 1
H14C H 0.9080 0.1235 0.3195 0.130 Uiso 0.394(13) 1 calc R U P A 1
C13A C 0.8797(15) 0.0716(10) 0.4924(11) 0.0866(16) Uani 0.394(13) 1 d . U P A 1
H13A H 0.8342 0.0885 0.5321 0.130 Uiso 0.394(13) 1 calc R U P A 1
H13B H 0.9701 0.0665 0.5129 0.130 Uiso 0.394(13) 1 calc R U P A 1
H13C H 0.8445 0.0277 0.4743 0.130 Uiso 0.394(13) 1 calc R U P A 1
C12B C 0.9639(11) 0.1720(6) 0.4179(8) 0.0866(16) Uani 0.606(13) 1 d . U P A 2
H12D H 0.9507 0.2130 0.4464 0.130 Uiso 0.606(13) 1 calc R U P A 2
H12E H 1.0483 0.1533 0.4366 0.130 Uiso 0.606(13) 1 calc R U P A 2
H12F H 0.9577 0.1831 0.3640 0.130 Uiso 0.606(13) 1 calc R U P A 2
C14B C 0.8820(9) 0.0567(6) 0.3846(7) 0.0866(16) Uani 0.606(13) 1 d . U P A 2
H14D H 0.8295 0.0206 0.4011 0.130 Uiso 0.606(13) 1 calc R U P A 2
H14E H 0.9716 0.0431 0.3944 0.130 Uiso 0.606(13) 1 calc R U P A 2
H14F H 0.8561 0.0648 0.3303 0.130 Uiso 0.606(13) 1 calc R U P A 2
C13B C 0.8819(10) 0.1010(7) 0.5135(7) 0.0866(16) Uani 0.606(13) 1 d . U P A 2
H13D H 0.8811 0.1420 0.5443 0.130 Uiso 0.606(13) 1 calc R U P A 2
H13E H 0.9631 0.0774 0.5276 0.130 Uiso 0.606(13) 1 calc R U P A 2
H13F H 0.8122 0.0711 0.5221 0.130 Uiso 0.606(13) 1 calc R U P A 2
C15 C 0.1085(4) 0.35012(19) 0.3719(2) 0.0408(9) Uani 1 1 d . . . . .
C16 C 0.1836(4) 0.3467(2) 0.4484(2) 0.0448(9) Uani 1 1 d . . . . .
C17 C 0.1206(4) 0.3569(2) 0.5118(2) 0.0490(10) Uani 1 1 d . . . . .
H17 H 0.1677 0.3530 0.5614 0.059 Uiso 1 1 calc R U . . .
C18 C -0.0044(4) 0.37210(19) 0.5032(2) 0.0449(10) Uani 1 1 d . . . . .
C19 C -0.0745(4) 0.37711(18) 0.4284(2) 0.0436(10) Uani 1 1 d . . . . .
H19 H -0.1622 0.3882 0.4232 0.052 Uiso 1 1 calc R U . . .
C20 C -0.0233(3) 0.36698(18) 0.3635(2) 0.0378(9) Uani 1 1 d . . . . .
C21 C -0.0748(4) 0.3859(2) 0.5698(2) 0.0595(12) Uani 1 1 d . . . . .
C22 C 0.0153(6) 0.3825(4) 0.6452(3) 0.112(2) Uani 1 1 d . . . . .
H22A H 0.0527 0.3371 0.6519 0.169 Uiso 1 1 calc R U . . .
H22B H -0.0321 0.3921 0.6867 0.169 Uiso 1 1 calc R U . . .
H22C H 0.0831 0.4161 0.6455 0.169 Uiso 1 1 calc R U . . .
C23 C -0.1325(6) 0.4564(3) 0.5626(3) 0.097(2) Uani 1 1 d . . . . .
H23A H -0.0657 0.4897 0.5586 0.146 Uiso 1 1 calc R U . . .
H23B H -0.1716 0.4663 0.6073 0.146 Uiso 1 1 calc R U . . .
H23C H -0.1973 0.4586 0.5171 0.146 Uiso 1 1 calc R U . . .
C24 C -0.1803(6) 0.3339(3) 0.5705(3) 0.103(2) Uani 1 1 d . . . . .
H24A H -0.2423 0.3382 0.5240 0.155 Uiso 1 1 calc R U . . .
H24B H -0.2227 0.3420 0.6145 0.155 Uiso 1 1 calc R U . . .
H24C H -0.1439 0.2883 0.5735 0.155 Uiso 1 1 calc R U . . .
C25 C -0.1011(4) 0.3748(2) 0.2847(2) 0.0479(10) Uani 1 1 d . . . . .
C26 C -0.1102(5) 0.3062(2) 0.2436(3) 0.0711(14) Uani 1 1 d . . . . .
H26A H -0.0246 0.2882 0.2434 0.107 Uiso 1 1 calc R U . . .
H26B H -0.1531 0.3122 0.1913 0.107 Uiso 1 1 calc R U . . .
H26C H -0.1588 0.2744 0.2698 0.107 Uiso 1 1 calc R U . . .
C27 C -0.0378(4) 0.4274(2) 0.2387(2) 0.0603(12) Uani 1 1 d . . . . .
H27A H -0.0301 0.4707 0.2658 0.091 Uiso 1 1 calc R U . . .
H27B H -0.0900 0.4334 0.1889 0.091 Uiso 1 1 calc R U . . .
H27C H 0.0470 0.4114 0.2324 0.091 Uiso 1 1 calc R U . . .
C28 C -0.2362(4) 0.3996(3) 0.2883(3) 0.0678(13) Uani 1 1 d . . . . .
H28A H -0.2802 0.3662 0.3153 0.102 Uiso 1 1 calc R U . . .
H28B H -0.2825 0.4054 0.2368 0.102 Uiso 1 1 calc R U . . .
H28C H -0.2323 0.4430 0.3151 0.102 Uiso 1 1 calc R U . . .
C29 C 0.4693(4) 0.3025(2) 0.1969(2) 0.0618(12) Uani 1 1 d . . . . .
H29 H 0.5533 0.3070 0.2238 0.074 Uiso 1 1 calc R U . . .
C30 C 0.3152(5) 0.2867(3) 0.1062(3) 0.0889(18) Uani 1 1 d . . . . .
H30 H 0.2664 0.2779 0.0580 0.107 Uiso 1 1 calc R U . . .
C31 C 0.2705(5) 0.2991(3) 0.1702(3) 0.0897(18) Uani 1 1 d . . . . .
H31 H 0.1829 0.3008 0.1748 0.108 Uiso 1 1 calc R U . . .
C32 C 0.5340(6) 0.2792(3) 0.0713(3) 0.099(2) Uani 1 1 d . . . . .
H32A H 0.5037 0.2432 0.0351 0.148 Uiso 1 1 calc R U . . .
H32B H 0.6167 0.2664 0.1001 0.148 Uiso 1 1 calc R U . . .
H32C H 0.5427 0.3214 0.0438 0.148 Uiso 1 1 calc R U . . .
C33 C 0.4893(6) 0.4600(3) 0.3879(4) 0.0870(17) Uani 1 1 d . . . . .
H33 H 0.5446 0.4404 0.4292 0.104 Uiso 1 1 calc R U . . .
C34 C 0.3997(7) 0.5353(4) 0.3073(4) 0.103(2) Uani 1 1 d . . . . .
H34 H 0.3775 0.5759 0.2799 0.123 Uiso 1 1 calc R U . . .
C35 C 0.3475(6) 0.4750(3) 0.2918(4) 0.0885(17) Uani 1 1 d . . . . .
H35 H 0.2803 0.4655 0.2515 0.106 Uiso 1 1 calc R U . . .
C36 C 0.5671(9) 0.5777(5) 0.4040(5) 0.186(4) Uani 1 1 d . . . . .
H36A H 0.6538 0.5700 0.3940 0.278 Uiso 1 1 calc R U . . .
H36B H 0.5661 0.5744 0.4586 0.278 Uiso 1 1 calc R U . . .
H36C H 0.5385 0.6229 0.3861 0.278 Uiso 1 1 calc R U . . .
N1 N 0.3681(3) 0.30893(19) 0.22816(19) 0.0581(10) Uani 1 1 d . . . . .
N2 N 0.4430(4) 0.2889(2) 0.12315(19) 0.0629(10) Uani 1 1 d . . . . .
N3 N 0.4049(4) 0.4288(2) 0.3423(2) 0.0626(10) Uani 1 1 d . . . . .
N4 N 0.4863(5) 0.5291(3) 0.3663(3) 0.0965(16) Uani 1 1 d . . . . .
O1 O 0.5545(3) 0.30466(14) 0.38205(16) 0.0528(7) Uani 1 1 d . . . . .
O2 O 0.3616(2) 0.21799(14) 0.36184(16) 0.0563(8) Uani 1 1 d . . . . .
O3 O 0.1663(2) 0.33802(15) 0.31645(14) 0.0534(7) Uani 1 1 d . . . . .
O4 O 0.3019(3) 0.33399(15) 0.45476(15) 0.0577(8) Uani 1 1 d . . . . .
Zn1 Zn 0.36095(4) 0.32450(3) 0.34557(3) 0.05029(19) Uani 1 1 d . . . . .

loop_
_atom_site_aniso_label
_atom_site_aniso_U_11
_atom_site_aniso_U_22
_atom_site_aniso_U_33
_atom_site_aniso_U_23
_atom_site_aniso_U_13
_atom_site_aniso_U_12
C1 0.042(2) 0.048(3) 0.042(2) 0.0011(18) 0.0093(18) 0.0017(19)
C2 0.039(2) 0.058(3) 0.038(2) -0.0019(18) 0.0064(17) -0.0020(19)
C3 0.042(2) 0.047(2) 0.044(2) -0.0029(18) 0.0055(18) -0.0030(19)
C4 0.056(3) 0.044(2) 0.054(3) -0.001(2) 0.006(2) 0.004(2)
C5 0.041(2) 0.052(3) 0.042(2) 0.0003(19) 0.0048(18) 0.0029(19)
C6 0.039(2) 0.048(3) 0.054(3) 0.005(2) 0.0093(19) -0.0012(19)
C7 0.050(3) 0.051(3) 0.062(3) -0.002(2) 0.002(2) -0.002(2)
C8 0.078(4) 0.081(4) 0.085(4) -0.002(3) -0.020(3) -0.018(3)
C9 0.060(3) 0.075(3) 0.094(4) 0.006(3) 0.024(3) -0.010(3)
C10 0.078(3) 0.059(3) 0.086(4) -0.003(3) 0.004(3) -0.019(3)
C11 0.046(3) 0.055(3) 0.072(3) 0.004(2) 0.005(2) 0.006(2)
C12A 0.061(2) 0.083(4) 0.112(5) 0.000(3) 0.002(3) 0.027(3)
C14A 0.061(2) 0.083(4) 0.112(5) 0.000(3) 0.002(3) 0.027(3)
C13A 0.061(2) 0.083(4) 0.112(5) 0.000(3) 0.002(3) 0.027(3)
C12B 0.061(2) 0.083(4) 0.112(5) 0.000(3) 0.002(3) 0.027(3)
C14B 0.061(2) 0.083(4) 0.112(5) 0.000(3) 0.002(3) 0.027(3)
C13B 0.061(2) 0.083(4) 0.112(5) 0.000(3) 0.002(3) 0.027(3)
C15 0.044(2) 0.042(2) 0.038(2) 0.0036(17) 0.0094(18) 0.0049(18)
C16 0.045(2) 0.047(2) 0.042(2) 0.0036(18) 0.0081(18) 0.0040(19)
C17 0.057(3) 0.056(3) 0.034(2) 0.0005(19) 0.0062(19) -0.002(2)
C18 0.054(3) 0.042(2) 0.042(2) -0.0021(18) 0.0173(19) -0.0057(19)
C19 0.040(2) 0.039(2) 0.055(3) 0.0034(18) 0.0169(19) -0.0002(17)
C20 0.042(2) 0.033(2) 0.039(2) 0.0010(16) 0.0092(17) -0.0008(16)
C21 0.070(3) 0.063(3) 0.052(3) -0.008(2) 0.029(2) -0.011(2)
C22 0.110(5) 0.191(7) 0.041(3) -0.021(4) 0.027(3) -0.001(5)
C23 0.134(5) 0.085(4) 0.089(4) -0.015(3) 0.069(4) 0.008(4)
C24 0.131(5) 0.104(5) 0.093(4) -0.020(3) 0.073(4) -0.051(4)
C25 0.048(2) 0.051(3) 0.044(2) 0.0054(19) 0.0060(19) -0.0009(19)
C26 0.080(4) 0.075(4) 0.052(3) -0.004(2) -0.007(2) -0.005(3)
C27 0.056(3) 0.072(3) 0.054(3) 0.016(2) 0.011(2) 0.002(2)
C28 0.049(3) 0.091(4) 0.063(3) 0.018(3) 0.008(2) 0.008(2)
C29 0.052(3) 0.090(4) 0.044(3) -0.010(2) 0.011(2) 0.003(2)
C30 0.074(4) 0.143(5) 0.047(3) -0.016(3) 0.002(3) -0.012(4)
C31 0.059(3) 0.156(6) 0.055(3) -0.017(3) 0.010(3) -0.004(3)
C32 0.102(4) 0.142(6) 0.062(3) -0.006(3) 0.042(3) 0.023(4)
C33 0.098(5) 0.069(4) 0.101(5) 0.002(3) 0.038(4) -0.001(3)
C34 0.108(6) 0.091(5) 0.119(6) 0.011(4) 0.047(5) 0.006(4)
C35 0.097(4) 0.067(4) 0.104(5) 0.017(3) 0.024(4) 0.009(3)
C36 0.197(10) 0.199(10) 0.161(8) -0.075(7) 0.031(7) -0.086(8)
N1 0.056(2) 0.076(3) 0.044(2) -0.0065(18) 0.0134(18) 0.0064(19)
N2 0.073(3) 0.080(3) 0.038(2) -0.0066(19) 0.0173(19) 0.005(2)
N3 0.069(3) 0.058(3) 0.064(3) 0.001(2) 0.020(2) 0.009(2)
N4 0.101(4) 0.094(4) 0.104(4) -0.044(3) 0.047(3) -0.038(3)
O1 0.0476(17) 0.0474(18) 0.0638(19) 0.0038(14) 0.0102(14) 0.0049(13)
O2 0.0373(16) 0.0610(19) 0.069(2) 0.0029(15) 0.0050(14) 0.0061(14)
O3 0.0476(16) 0.078(2) 0.0357(15) -0.0029(14) 0.0103(12) 0.0150(14)
O4 0.0477(17) 0.082(2) 0.0424(16) 0.0052(14) 0.0056(13) 0.0148(15)
Zn1 0.0469(3) 0.0612(3) 0.0437(3) 0.0014(2) 0.0100(2) 0.0133(2)

_geom_special_details            
;
 All esds (except the esd in the dihedral angle between two l.s. planes)
 are estimated using the full covariance matrix.  The cell esds are taken
 into account individually in the estimation of esds in distances, angles
 and torsion angles; correlations between esds in cell parameters are only
 used when they are defined by crystal symmetry.  An approximate (isotropic)
 treatment of cell esds is used for estimating esds involving l.s. planes.
;

loop_
_geom_bond_atom_site_label_1
_geom_bond_atom_site_label_2
_geom_bond_distance
_geom_bond_site_symmetry_2
_geom_bond_publ_flag
C1 O1 1.278(5) . ?
C1 C6 1.411(5) . ?
C1 C2 1.472(5) . ?
C2 O2 1.269(4) . ?
C2 C3 1.443(5) . ?
C3 C4 1.359(5) . ?
C3 C7 1.528(5) . ?
C4 C5 1.443(6) . ?
C4 H4 0.9500 . ?
C5 C6 1.349(5) . ?
C5 C11 1.530(5) . ?
C6 H6 0.9500 . ?
C7 C10 1.519(6) . ?
C7 C9 1.523(6) . ?
C7 C8 1.543(6) . ?
C8 H8A 0.9800 . ?
C8 H8B 0.9800 . ?
C8 H8C 0.9800 . ?
C9 H9A 0.9800 . ?
C9 H9B 0.9800 . ?
C9 H9C 0.9800 . ?
C10 H10A 0.9800 . ?
C10 H10B 0.9800 . ?
C10 H10C 0.9800 . ?
C11 C12B 1.492(13) . ?
C11 C13A 1.496(18) . ?
C11 C14B 1.512(11) . ?
C11 C14A 1.521(17) . ?
C11 C13B 1.562(12) . ?
C11 C12A 1.58(2) . ?
C12A H12A 0.9800 . ?
C12A H12B 0.9800 . ?
C12A H12C 0.9800 . ?
C14A H14A 0.9800 . ?
C14A H14B 0.9800 . ?
C14A H14C 0.9800 . ?
C13A H13A 0.9800 . ?
C13A H13B 0.9800 . ?
C13A H13C 0.9800 . ?
C12B H12D 0.9800 . ?
C12B H12E 0.9800 . ?
C12B H12F 0.9800 . ?
C14B H14D 0.9800 . ?
C14B H14E 0.9800 . ?
C14B H14F 0.9800 . ?
C13B H13D 0.9800 . ?
C13B H13E 0.9800 . ?
C13B H13F 0.9800 . ?
C15 O3 1.271(4) . ?
C15 C20 1.427(5) . ?
C15 C16 1.472(5) . ?
C16 O4 1.273(4) . ?
C16 C17 1.421(5) . ?
C17 C18 1.351(5) . ?
C17 H17 0.9500 . ?
C18 C19 1.428(5) . ?
C18 C21 1.529(5) . ?
C19 C20 1.374(5) . ?
C19 H19 0.9500 . ?
C20 C25 1.525(5) . ?
C21 C23 1.519(7) . ?
C21 C24 1.523(6) . ?
C21 C22 1.528(7) . ?
C22 H22A 0.9800 . ?
C22 H22B 0.9800 . ?
C22 H22C 0.9800 . ?
C23 H23A 0.9800 . ?
C23 H23B 0.9800 . ?
C23 H23C 0.9800 . ?
C24 H24A 0.9800 . ?
C24 H24B 0.9800 . ?
C24 H24C 0.9800 . ?
C25 C28 1.531(5) . ?
C25 C26 1.537(6) . ?
C25 C27 1.545(5) . ?
C26 H26A 0.9800 . ?
C26 H26B 0.9800 . ?
C26 H26C 0.9800 . ?
C27 H27A 0.9800 . ?
C27 H27B 0.9800 . ?
C27 H27C 0.9800 . ?
C28 H28A 0.9800 . ?
C28 H28B 0.9800 . ?
C28 H28C 0.9800 . ?
C29 N1 1.298(5) . ?
C29 N2 1.332(5) . ?
C29 H29 0.9500 . ?
C30 C31 1.331(7) . ?
C30 N2 1.348(6) . ?
C30 H30 0.9500 . ?
C31 N1 1.359(6) . ?
C31 H31 0.9500 . ?
C32 N2 1.457(6) . ?
C32 H32A 0.9800 . ?
C32 H32B 0.9800 . ?
C32 H32C 0.9800 . ?
C33 N3 1.273(7) . ?
C33 N4 1.416(7) . ?
C33 H33 0.9500 . ?
C34 N4 1.292(8) . ?
C34 C35 1.325(8) . ?
C34 H34 0.9500 . ?
C35 N3 1.357(6) . ?
C35 H35 0.9500 . ?
C36 N4 1.390(8) . ?
C36 H36A 0.9800 . ?
C36 H36B 0.9800 . ?
C36 H36C 0.9800 . ?
N1 Zn1 2.136(3) . ?
N3 Zn1 2.115(4) . ?
O1 Zn1 2.098(3) . ?
O2 Zn1 2.123(3) . ?
O3 Zn1 2.073(3) . ?
O4 Zn1 2.154(3) . ?

loop_
_geom_angle_atom_site_label_1
_geom_angle_atom_site_label_2
_geom_angle_atom_site_label_3
_geom_angle
_geom_angle_site_symmetry_1
_geom_angle_site_symmetry_3
_geom_angle_publ_flag
O1 C1 C6 122.7(4) . . ?
O1 C1 C2 117.9(3) . . ?
C6 C1 C2 119.4(4) . . ?
O2 C2 C3 123.8(4) . . ?
O2 C2 C1 117.4(4) . . ?
C3 C2 C1 118.7(4) . . ?
C4 C3 C2 117.3(4) . . ?
C4 C3 C7 123.7(4) . . ?
C2 C3 C7 119.0(3) . . ?
C3 C4 C5 124.6(4) . . ?
C3 C4 H4 117.7 . . ?
C5 C4 H4 117.7 . . ?
C6 C5 C4 118.4(4) . . ?
C6 C5 C11 122.7(4) . . ?
C4 C5 C11 118.9(4) . . ?
C5 C6 C1 121.6(4) . . ?
C5 C6 H6 119.2 . . ?
C1 C6 H6 119.2 . . ?
C10 C7 C9 108.2(4) . . ?
C10 C7 C3 112.2(4) . . ?
C9 C7 C3 109.4(4) . . ?
C10 C7 C8 107.8(4) . . ?
C9 C7 C8 109.5(4) . . ?
C3 C7 C8 109.7(4) . . ?
C7 C8 H8A 109.5 . . ?
C7 C8 H8B 109.5 . . ?
H8A C8 H8B 109.5 . . ?
C7 C8 H8C 109.5 . . ?
H8A C8 H8C 109.5 . . ?
H8B C8 H8C 109.5 . . ?
C7 C9 H9A 109.5 . . ?
C7 C9 H9B 109.5 . . ?
H9A C9 H9B 109.5 . . ?
C7 C9 H9C 109.5 . . ?
H9A C9 H9C 109.5 . . ?
H9B C9 H9C 109.5 . . ?
C7 C10 H10A 109.5 . . ?
C7 C10 H10B 109.5 . . ?
H10A C10 H10B 109.5 . . ?
C7 C10 H10C 109.5 . . ?
H10A C10 H10C 109.5 . . ?
H10B C10 H10C 109.5 . . ?
C12B C11 C14B 111.0(6) . . ?
C13A C11 C14A 111.0(9) . . ?
C12B C11 C5 112.4(5) . . ?
C13A C11 C5 113.2(7) . . ?
C14B C11 C5 112.3(5) . . ?
C14A C11 C5 108.1(6) . . ?
C12B C11 C13B 108.3(6) . . ?
C14B C11 C13B 106.6(6) . . ?
C5 C11 C13B 105.8(5) . . ?
C13A C11 C12A 104.8(9) . . ?
C14A C11 C12A 108.0(9) . . ?
C5 C11 C12A 111.6(7) . . ?
C11 C12A H12A 109.5 . . ?
C11 C12A H12B 109.5 . . ?
H12A C12A H12B 109.5 . . ?
C11 C12A H12C 109.5 . . ?
H12A C12A H12C 109.5 . . ?
H12B C12A H12C 109.5 . . ?
C11 C14A H14A 109.5 . . ?
C11 C14A H14B 109.5 . . ?
H14A C14A H14B 109.5 . . ?
C11 C14A H14C 109.5 . . ?
H14A C14A H14C 109.5 . . ?
H14B C14A H14C 109.5 . . ?
C11 C13A H13A 109.5 . . ?
C11 C13A H13B 109.5 . . ?
H13A C13A H13B 109.5 . . ?
C11 C13A H13C 109.5 . . ?
H13A C13A H13C 109.5 . . ?
H13B C13A H13C 109.5 . . ?
C11 C12B H12D 109.5 . . ?
C11 C12B H12E 109.5 . . ?
H12D C12B H12E 109.5 . . ?
C11 C12B H12F 109.5 . . ?
H12D C12B H12F 109.5 . . ?
H12E C12B H12F 109.5 . . ?
C11 C14B H14D 109.5 . . ?
C11 C14B H14E 109.5 . . ?
H14D C14B H14E 109.5 . . ?
C11 C14B H14F 109.5 . . ?
H14D C14B H14F 109.5 . . ?
H14E C14B H14F 109.5 . . ?
C11 C13B H13D 109.5 . . ?
C11 C13B H13E 109.5 . . ?
H13D C13B H13E 109.5 . . ?
C11 C13B H13F 109.5 . . ?
H13D C13B H13F 109.5 . . ?
H13E C13B H13F 109.5 . . ?
O3 C15 C20 123.6(3) . . ?
O3 C15 C16 117.2(3) . . ?
C20 C15 C16 119.2(3) . . ?
O4 C16 C17 122.9(4) . . ?
O4 C16 C15 118.4(3) . . ?
C17 C16 C15 118.7(4) . . ?
C18 C17 C16 121.6(4) . . ?
C18 C17 H17 119.2 . . ?
C16 C17 H17 119.2 . . ?
C17 C18 C19 118.7(3) . . ?
C17 C18 C21 123.3(4) . . ?
C19 C18 C21 118.0(4) . . ?
C20 C19 C18 124.3(4) . . ?
C20 C19 H19 117.9 . . ?
C18 C19 H19 117.9 . . ?
C19 C20 C15 117.5(3) . . ?
C19 C20 C25 122.4(3) . . ?
C15 C20 C25 120.1(3) . . ?
C23 C21 C24 109.2(5) . . ?
C23 C21 C22 107.6(4) . . ?
C24 C21 C22 108.9(5) . . ?
C23 C21 C18 109.8(4) . . ?
C24 C21 C18 110.0(4) . . ?
C22 C21 C18 111.3(4) . . ?
C21 C22 H22A 109.5 . . ?
C21 C22 H22B 109.5 . . ?
H22A C22 H22B 109.5 . . ?
C21 C22 H22C 109.5 . . ?
H22A C22 H22C 109.5 . . ?
H22B C22 H22C 109.5 . . ?
C21 C23 H23A 109.5 . . ?
C21 C23 H23B 109.5 . . ?
H23A C23 H23B 109.5 . . ?
C21 C23 H23C 109.5 . . ?
H23A C23 H23C 109.5 . . ?
H23B C23 H23C 109.5 . . ?
C21 C24 H24A 109.5 . . ?
C21 C24 H24B 109.5 . . ?
H24A C24 H24B 109.5 . . ?
C21 C24 H24C 109.5 . . ?
H24A C24 H24C 109.5 . . ?
H24B C24 H24C 109.5 . . ?
C20 C25 C28 111.7(3) . . ?
C20 C25 C26 109.7(3) . . ?
C28 C25 C26 108.3(4) . . ?
C20 C25 C27 109.9(3) . . ?
C28 C25 C27 107.5(3) . . ?
C26 C25 C27 109.7(4) . . ?
C25 C26 H26A 109.5 . . ?
C25 C26 H26B 109.5 . . ?
H26A C26 H26B 109.5 . . ?
C25 C26 H26C 109.5 . . ?
H26A C26 H26C 109.5 . . ?
H26B C26 H26C 109.5 . . ?
C25 C27 H27A 109.5 . . ?
C25 C27 H27B 109.5 . . ?
H27A C27 H27B 109.5 . . ?
C25 C27 H27C 109.5 . . ?
H27A C27 H27C 109.5 . . ?
H27B C27 H27C 109.5 . . ?
C25 C28 H28A 109.5 . . ?
C25 C28 H28B 109.5 . . ?
H28A C28 H28B 109.5 . . ?
C25 C28 H28C 109.5 . . ?
H28A C28 H28C 109.5 . . ?
H28B C28 H28C 109.5 . . ?
N1 C29 N2 112.9(4) . . ?
N1 C29 H29 123.6 . . ?
N2 C29 H29 123.6 . . ?
C31 C30 N2 106.8(4) . . ?
C31 C30 H30 126.6 . . ?
N2 C30 H30 126.6 . . ?
C30 C31 N1 110.3(5) . . ?
C30 C31 H31 124.8 . . ?
N1 C31 H31 124.8 . . ?
N2 C32 H32A 109.5 . . ?
N2 C32 H32B 109.5 . . ?
H32A C32 H32B 109.5 . . ?
N2 C32 H32C 109.5 . . ?
H32A C32 H32C 109.5 . . ?
H32B C32 H32C 109.5 . . ?
N3 C33 N4 107.9(6) . . ?
N3 C33 H33 126.0 . . ?
N4 C33 H33 126.0 . . ?
N4 C34 C35 107.8(6) . . ?
N4 C34 H34 126.1 . . ?
C35 C34 H34 126.1 . . ?
C34 C35 N3 109.6(6) . . ?
C34 C35 H35 125.2 . . ?
N3 C35 H35 125.2 . . ?
N4 C36 H36A 109.5 . . ?
N4 C36 H36B 109.5 . . ?
H36A C36 H36B 109.5 . . ?
N4 C36 H36C 109.5 . . ?
H36A C36 H36C 109.5 . . ?
H36B C36 H36C 109.5 . . ?
C29 N1 C31 104.2(4) . . ?
C29 N1 Zn1 126.9(3) . . ?
C31 N1 Zn1 128.8(3) . . ?
C29 N2 C30 105.9(4) . . ?
C29 N2 C32 127.0(4) . . ?
C30 N2 C32 127.1(4) . . ?
C33 N3 C35 107.4(5) . . ?
C33 N3 Zn1 126.2(4) . . ?
C35 N3 Zn1 126.4(4) . . ?
C34 N4 C36 129.6(8) . . ?
C34 N4 C33 107.3(5) . . ?
C36 N4 C33 123.1(8) . . ?
C1 O1 Zn1 113.0(2) . . ?
C2 O2 Zn1 112.8(3) . . ?
C15 O3 Zn1 114.7(2) . . ?
C16 O4 Zn1 111.4(2) . . ?
O3 Zn1 O1 175.01(11) . . ?
O3 Zn1 N3 94.85(14) . . ?
O1 Zn1 N3 88.84(14) . . ?
O3 Zn1 O2 98.23(11) . . ?
O1 Zn1 O2 77.93(10) . . ?
N3 Zn1 O2 166.56(14) . . ?
O3 Zn1 N1 87.86(12) . . ?
O1 Zn1 N1 95.25(12) . . ?
N3 Zn1 N1 94.02(15) . . ?
O2 Zn1 N1 89.57(13) . . ?
O3 Zn1 O4 77.95(10) . . ?
O1 Zn1 O4 98.58(11) . . ?
N3 Zn1 O4 92.20(13) . . ?
O2 Zn1 O4 87.53(11) . . ?
N1 Zn1 O4 164.94(13) . . ?

_refine_diff_density_max         0.656
_refine_diff_density_min         -0.389
_refine_diff_density_rms         0.059

_shelxl_version_number           2014-3

_shelx_res_file                  
;
TITL MG43_0m_a_a.res in P2(1)/c
CELL  0.71073  10.6541  19.7432  17.8899   90.000   99.193   90.000
ZERR     4.00   0.0009   0.0017   0.0015    0.000    0.001    0.000
LATT   1
SYMM  - X, 1/2 + Y, 1/2 - Z
SFAC  C    H    N    O    ZN
UNIT  144  208  16   16   4
MERG   2
EADP C12A C13A C14A C12B C13B C14B
DELU     0.010   0.010 C12A C14A C13A C12B C14B C13B
SIMU     0.040   0.080   1.700 C12A C14A C13A C12B C14B C13B
FMAP   2
PLAN   20
ACTA
BOND   $H
L.S.  6
TEMP  -173.00
WGHT    0.070400    3.128000
FVAR       0.29721   0.39369
C1    1    0.580107    0.241421    0.386218    11.00000    0.04217    0.04762 =
         0.04199    0.00111    0.00927    0.00171
C2    1    0.473019    0.193425    0.375498    11.00000    0.03920    0.05849 =
         0.03809   -0.00195    0.00639   -0.00205
C3    1    0.499683    0.121911    0.383434    11.00000    0.04184    0.04699 =
         0.04383   -0.00289    0.00555   -0.00304
C4    1    0.623787    0.103074    0.399602    11.00000    0.05565    0.04437 =
         0.05362   -0.00078    0.00609    0.00428
AFIX  43
H4    2    0.641938    0.056078    0.405341    11.00000   -1.20000
AFIX   0
C5    1    0.729928    0.149399    0.408669    11.00000    0.04120    0.05164 =
         0.04221    0.00030    0.00478    0.00293
C6    1    0.705596    0.216386    0.401851    11.00000    0.03860    0.04815 =
         0.05436    0.00494    0.00926   -0.00124
AFIX  43
H6    2    0.774608    0.247425    0.407718    11.00000   -1.20000
AFIX   0
C7    1    0.388697    0.072003    0.375185    11.00000    0.05044    0.05070 =
         0.06161   -0.00212    0.00188   -0.00231
C8    1    0.307105    0.079867    0.296262    11.00000    0.07822    0.08079 =
         0.08459   -0.00196   -0.02037   -0.01846
AFIX 137
H8A   2    0.234345    0.048944    0.291877    11.00000   -1.50000
H8B   2    0.358676    0.069027    0.257140    11.00000   -1.50000
H8C   2    0.276477    0.126626    0.289646    11.00000   -1.50000
AFIX   0
C9    1    0.307217    0.086273    0.436019    11.00000    0.06010    0.07458 =
         0.09439    0.00617    0.02409   -0.01024
AFIX 137
H9A   2    0.358540    0.080315    0.486148    11.00000   -1.50000
H9B   2    0.235204    0.054788    0.430242    11.00000   -1.50000
H9C   2    0.275473    0.132899    0.430814    11.00000   -1.50000
AFIX   0
C10   1    0.433263   -0.001086    0.383367    11.00000    0.07760    0.05907 =
         0.08637   -0.00298    0.00360   -0.01884
AFIX 137
H10A  2    0.488257   -0.007049    0.432328    11.00000   -1.50000
H10B  2    0.480893   -0.012272    0.342464    11.00000   -1.50000
H10C  2    0.359392   -0.031095    0.380588    11.00000   -1.50000
AFIX   0
C11   1    0.864733    0.120886    0.427961    11.00000    0.04637    0.05457 =
         0.07223    0.00382    0.00548    0.00569
PART    1
C12A  1    0.965419    0.178655    0.454171    21.00000    0.06096    0.08293 =
         0.11195    0.00022    0.00182    0.02694
AFIX  33
H12A  2    0.961076    0.213095    0.414392    21.00000   -1.50000
H12B  2    0.946472    0.199568    0.500784    21.00000   -1.50000
H12C  2    1.050982    0.159031    0.463549    21.00000   -1.50000
AFIX   0
C14A  1    0.899249    0.088272    0.356941    21.00000    0.06096    0.08293 =
         0.11195    0.00022    0.00182    0.02694
AFIX 137
H14A  2    0.832119    0.056529    0.335853    21.00000   -1.50000
H14B  2    0.979866    0.063817    0.369734    21.00000   -1.50000
H14C  2    0.908000    0.123456    0.319477    21.00000   -1.50000
AFIX   0
C13A  1    0.879681    0.071648    0.492354    21.00000    0.06096    0.08293 =
         0.11195    0.00022    0.00182    0.02694
AFIX 137
H13A  2    0.834212    0.088513    0.532072    21.00000   -1.50000
H13B  2    0.970107    0.066516    0.512904    21.00000   -1.50000
H13C  2    0.844515    0.027666    0.474262    21.00000   -1.50000
AFIX   0
PART    2
C12B  1    0.963854    0.171966    0.417883   -21.00000    0.06096    0.08293 =
         0.11195    0.00022    0.00182    0.02694
AFIX  33
H12D  2    0.950700    0.213027    0.446422   -21.00000   -1.50000
H12E  2    1.048271    0.153295    0.436561   -21.00000   -1.50000
H12F  2    0.957704    0.183129    0.364044   -21.00000   -1.50000
AFIX   0
C14B  1    0.882013    0.056700    0.384643   -21.00000    0.06096    0.08293 =
         0.11195    0.00022    0.00182    0.02694
AFIX 137
H14D  2    0.829499    0.020602    0.401111   -21.00000   -1.50000
H14E  2    0.971593    0.043082    0.394419   -21.00000   -1.50000
H14F  2    0.856148    0.064810    0.330323   -21.00000   -1.50000
AFIX   0
C13B  1    0.881873    0.100971    0.513476   -21.00000    0.06096    0.08293 =
         0.11195    0.00022    0.00182    0.02694
AFIX 137
H13D  2    0.881103    0.141951    0.544309   -21.00000   -1.50000
H13E  2    0.963115    0.077373    0.527648   -21.00000   -1.50000
H13F  2    0.812157    0.071092    0.522130   -21.00000   -1.50000
AFIX   0
PART    0
C15   1    0.108495    0.350119    0.371892    11.00000    0.04386    0.04176 =
         0.03764    0.00359    0.00942    0.00494
C16   1    0.183562    0.346704    0.448353    11.00000    0.04513    0.04731 =
         0.04230    0.00365    0.00809    0.00400
C17   1    0.120649    0.356942    0.511763    11.00000    0.05679    0.05591 =
         0.03390    0.00045    0.00625   -0.00163
AFIX  43
H17   2    0.167721    0.353029    0.561357    11.00000   -1.20000
AFIX   0
C18   1   -0.004447    0.372102    0.503211    11.00000    0.05384    0.04225 =
         0.04171   -0.00207    0.01733   -0.00566
C19   1   -0.074459    0.377114    0.428412    11.00000    0.03990    0.03911 =
         0.05471    0.00345    0.01686   -0.00022
AFIX  43
H19   2   -0.162205    0.388187    0.423162    11.00000   -1.20000
AFIX   0
C20   1   -0.023269    0.366975    0.363519    11.00000    0.04161    0.03335 =
         0.03933    0.00098    0.00921   -0.00080
C21   1   -0.074811    0.385852    0.569782    11.00000    0.06970    0.06349 =
         0.05160   -0.00840    0.02851   -0.01123
C22   1    0.015292    0.382501    0.645247    11.00000    0.10956    0.19142 =
         0.04103   -0.02065    0.02704   -0.00127
AFIX 137
H22A  2    0.052681    0.337123    0.651943    11.00000   -1.50000
H22B  2   -0.032085    0.392132    0.686697    11.00000   -1.50000
H22C  2    0.083073    0.416097    0.645505    11.00000   -1.50000
AFIX   0
C23   1   -0.132463    0.456360    0.562591    11.00000    0.13447    0.08541 =
         0.08934   -0.01454    0.06928    0.00831
AFIX 137
H23A  2   -0.065692    0.489699    0.558641    11.00000   -1.50000
H23B  2   -0.171629    0.466286    0.607348    11.00000   -1.50000
H23C  2   -0.197273    0.458592    0.517143    11.00000   -1.50000
AFIX   0
C24   1   -0.180329    0.333943    0.570502    11.00000    0.13062    0.10433 =
         0.09284   -0.02020    0.07315   -0.05080
AFIX 137
H24A  2   -0.242333    0.338212    0.523984    11.00000   -1.50000
H24B  2   -0.222672    0.341951    0.614464    11.00000   -1.50000
H24C  2   -0.143887    0.288261    0.573522    11.00000   -1.50000
AFIX   0
C25   1   -0.101121    0.374790    0.284687    11.00000    0.04828    0.05134 =
         0.04370    0.00543    0.00603   -0.00089
C26   1   -0.110237    0.306191    0.243568    11.00000    0.08048    0.07546 =
         0.05158   -0.00371   -0.00672   -0.00498
AFIX 137
H26A  2   -0.024557    0.288211    0.243363    11.00000   -1.50000
H26B  2   -0.153139    0.312240    0.191319    11.00000   -1.50000
H26C  2   -0.158830    0.274381    0.269805    11.00000   -1.50000
AFIX   0
C27   1   -0.037784    0.427391    0.238726    11.00000    0.05599    0.07155 =
         0.05425    0.01629    0.01108    0.00223
AFIX 137
H27A  2   -0.030149    0.470742    0.265755    11.00000   -1.50000
H27B  2   -0.089981    0.433416    0.188872    11.00000   -1.50000
H27C  2    0.046951    0.411379    0.232400    11.00000   -1.50000
AFIX   0
C28   1   -0.236190    0.399563    0.288307    11.00000    0.04852    0.09139 =
         0.06332    0.01829    0.00807    0.00790
AFIX 137
H28A  2   -0.280218    0.366193    0.315337    11.00000   -1.50000
H28B  2   -0.282538    0.405355    0.236807    11.00000   -1.50000
H28C  2   -0.232272    0.442998    0.315096    11.00000   -1.50000
AFIX   0
C29   1    0.469335    0.302504    0.196934    11.00000    0.05243    0.08974 =
         0.04445   -0.01009    0.01104    0.00325
AFIX  43
H29   2    0.553306    0.307038    0.223841    11.00000   -1.20000
AFIX   0
C30   1    0.315188    0.286660    0.106249    11.00000    0.07437    0.14253 =
         0.04750   -0.01559    0.00228   -0.01163
AFIX  43
H30   2    0.266390    0.277916    0.057974    11.00000   -1.20000
AFIX   0
C31   1    0.270503    0.299087    0.170233    11.00000    0.05927    0.15559 =
         0.05453   -0.01667    0.00988   -0.00417
AFIX  43
H31   2    0.182931    0.300827    0.174775    11.00000   -1.20000
AFIX   0
C32   1    0.534003    0.279162    0.071291    11.00000    0.10182    0.14197 =
         0.06189   -0.00566    0.04210    0.02264
AFIX 137
H32A  2    0.503724    0.243187    0.035128    11.00000   -1.50000
H32B  2    0.616722    0.266365    0.100053    11.00000   -1.50000
H32C  2    0.542728    0.321406    0.043818    11.00000   -1.50000
AFIX   0
C33   1    0.489335    0.460033    0.387944    11.00000    0.09827    0.06940 =
         0.10069    0.00155    0.03830   -0.00095
AFIX  43
H33   2    0.544631    0.440447    0.429203    11.00000   -1.20000
AFIX   0
C34   1    0.399736    0.535306    0.307285    11.00000    0.10835    0.09078 =
         0.11897    0.01097    0.04713    0.00633
AFIX  43
H34   2    0.377494    0.575912    0.279856    11.00000   -1.20000
AFIX   0
C35   1    0.347546    0.474970    0.291810    11.00000    0.09720    0.06726 =
         0.10375    0.01732    0.02408    0.00886
AFIX  43
H35   2    0.280306    0.465456    0.251545    11.00000   -1.20000
AFIX   0
C36   1    0.567136    0.577676    0.404041    11.00000    0.19689    0.19922 =
         0.16125   -0.07488    0.03072   -0.08607
AFIX 137
H36A  2    0.653775    0.570026    0.393975    11.00000   -1.50000
H36B  2    0.566133    0.574402    0.458603    11.00000   -1.50000
H36C  2    0.538507    0.622864    0.386132    11.00000   -1.50000
AFIX   0
N1    3    0.368063    0.308935    0.228160    11.00000    0.05564    0.07639 =
         0.04404   -0.00654    0.01342    0.00636
N2    3    0.443043    0.288870    0.123150    11.00000    0.07325    0.08016 =
         0.03794   -0.00658    0.01727    0.00512
N3    3    0.404873    0.428840    0.342303    11.00000    0.06917    0.05802 =
         0.06363    0.00118    0.01976    0.00872
N4    3    0.486279    0.529078    0.366333    11.00000    0.10124    0.09400 =
         0.10405   -0.04369    0.04658   -0.03838
O1    4    0.554496    0.304655    0.382051    11.00000    0.04757    0.04736 =
         0.06383    0.00385    0.01022    0.00487
O2    4    0.361597    0.217987    0.361841    11.00000    0.03730    0.06104 =
         0.06930    0.00293    0.00505    0.00615
O3    4    0.166284    0.338015    0.316453    11.00000    0.04764    0.07804 =
         0.03575   -0.00286    0.01029    0.01505
O4    4    0.301904    0.333990    0.454765    11.00000    0.04773    0.08239 =
         0.04235    0.00520    0.00558    0.01481
ZN1   5    0.360952    0.324503    0.345574    11.00000    0.04690    0.06118 =
         0.04369    0.00142    0.00999    0.01326
HKLF    4

REM  MG43_0m_a_a.res in P2(1)/c
REM R1 =  0.0582 for    4265 Fo > 4sig(Fo)  and  0.1079 for all    6828 data
REM    419 parameters refined using     18 restraints

END

WGHT      0.0704      3.1279

REM Highest difference peak  0.656,  deepest hole -0.389,  1-sigma level  0.059
Q1    1   0.4231  0.6174  0.3125  11.00000  0.05    0.66
Q2    1   0.5327  0.5208  0.4173  11.00000  0.05    0.42
Q3    1   0.9504  0.1508  0.3740  11.00000  0.05    0.37
Q4    1   0.9219  0.1294  0.3394  11.00000  0.05    0.33
Q5    1   0.8851  0.0399  0.4397  11.00000  0.05    0.31
Q6    1   0.4169  0.3676  0.3414  11.00000  0.05    0.31
Q7    1   0.5695  0.4565  0.4255  11.00000  0.05    0.28
Q8    1   0.4658  0.3144  0.3647  11.00000  0.05    0.27
Q9    1   0.2422  0.3185  0.3244  11.00000  0.05    0.27
Q10   1   0.4033  0.4915  0.3373  11.00000  0.05    0.27
Q11   1   0.8921  0.0650  0.3634  11.00000  0.05    0.25
Q12   1   0.9843  0.1762  0.4386  11.00000  0.05    0.25
Q13   1   0.5607  0.1166  0.3634  11.00000  0.05    0.24
Q14   1   0.0112  0.4475  0.6198  11.00000  0.05    0.24
Q15   1   0.3949  0.0865  0.3415  11.00000  0.05    0.23
Q16   1   0.9103  0.1507  0.5115  11.00000  0.05    0.22
Q17   1   0.1481  0.3472  0.4115  11.00000  0.05    0.22
Q18   1   0.1584  0.3307  0.4787  11.00000  0.05    0.21
Q19   1   0.9565  0.1620  0.5168  11.00000  0.05    0.21
Q20   1   0.9639  0.1908  0.4280  11.00000  0.05    0.21
;
_shelx_res_checksum              13406
####################################################################### 
# 
# This file contains crystal structure data downloaded from the 
# Cambridge Structural Database (CSD) hosted by the Cambridge 
# Crystallographic Data Centre (CCDC).
# 
# Full information about CCDC data access policies and citation 
# guidelines are available at http://www.ccdc.cam.ac.uk/access/V1 
# 
# Audit and citation data items may have been added by the CCDC. 
# Please retain this information to preserve the provenance of 
# this file and to allow appropriate attribution of the data. 
# 
#######################################################################

data_7
_database_code_depnum_ccdc_archive 'CCDC 1405645'
_audit_update_record             
;
2015-10-06 deposited with the CCDC.
2015-10-27 downloaded from the CCDC.
;

_audit_creation_method           SHELXL-2014
_chemical_name_systematic        
;
 ?
;
_chemical_name_common            ?
_chemical_melting_point          ?
_chemical_formula_moiety         ?
_chemical_formula_sum            'C47 H56 N2 O4 Zn'
_chemical_formula_weight         778.30

loop_
_atom_type_symbol
_atom_type_description
_atom_type_scat_dispersion_real
_atom_type_scat_dispersion_imag
_atom_type_scat_source
C C 0.0033 0.0016 'International Tables Vol C Tables 4.2.6.8 and 6.1.1.4'
N N 0.0061 0.0033 'International Tables Vol C Tables 4.2.6.8 and 6.1.1.4'
Zn Zn 0.2839 1.4301 'International Tables Vol C Tables 4.2.6.8 and 6.1.1.4'
O O 0.0106 0.0060 'International Tables Vol C Tables 4.2.6.8 and 6.1.1.4'
H H 0.0000 0.0000 'International Tables Vol C Tables 4.2.6.8 and 6.1.1.4'

_space_group_crystal_system      monoclinic
_space_group_IT_number           14
_space_group_name_H-M_alt        'P 21/c'
_space_group_name_Hall           '-P 2ybc'

_shelx_space_group_comment       
;
The symmetry employed for this shelxl refinement is uniquely defined
by the following loop, which should always be used as a source of
symmetry information in preference to the above space-group names.
They are only intended as comments.
;

loop_
_space_group_symop_operation_xyz
'x, y, z'
'-x, y+1/2, -z+1/2'
'-x, -y, -z'
'x, -y-1/2, z-1/2'

_cell_length_a                   10.404(3)
_cell_length_b                   32.256(8)
_cell_length_c                   13.672(3)
_cell_angle_alpha                90
_cell_angle_beta                 111.664(4)
_cell_angle_gamma                90
_cell_volume                     4263.8(18)
_cell_formula_units_Z            4
_cell_measurement_temperature    100(2)
_cell_measurement_reflns_used    ?
_cell_measurement_theta_min      ?
_cell_measurement_theta_max      ?

_exptl_crystal_description       needle
_exptl_crystal_colour            blue
_exptl_crystal_density_meas      ?
_exptl_crystal_density_method    ?
_exptl_crystal_density_diffrn    1.212
_exptl_crystal_F_000             1656
_exptl_transmission_factor_min   ?
_exptl_transmission_factor_max   ?
_exptl_crystal_size_max          0.100
_exptl_crystal_size_mid          0.030
_exptl_crystal_size_min          0.020
_exptl_absorpt_coefficient_mu    0.620
_shelx_estimated_absorpt_T_min   0.941
_shelx_estimated_absorpt_T_max   0.988
_exptl_absorpt_process_details   'SADABS 2014/4'
_exptl_absorpt_correction_type   multi-scan
_exptl_absorpt_correction_T_max  0.7458
_exptl_absorpt_correction_T_min  0.5648
_exptl_special_details           
;
 The following wavelength and cell were deduced by SADABS from the
 direction cosines etc. They are given here for emergency use only:
 CELL 0.71041   10.404   32.249   13.671   90.024  111.604   89.945
;

_diffrn_ambient_temperature      100(2)
_diffrn_radiation_wavelength     0.71073
_diffrn_radiation_type           MoK\a
_diffrn_source                   ?
_diffrn_measurement_device_type  'Bruker D8'
_diffrn_measurement_method       ?
_diffrn_detector_area_resol_mean ?
_diffrn_reflns_number            46660
_diffrn_reflns_av_unetI/netI     0.4293
_diffrn_reflns_av_R_equivalents  0.2806
_diffrn_reflns_limit_h_min       -13
_diffrn_reflns_limit_h_max       13
_diffrn_reflns_limit_k_min       -41
_diffrn_reflns_limit_k_max       42
_diffrn_reflns_limit_l_min       -18
_diffrn_reflns_limit_l_max       18
_diffrn_reflns_theta_min         1.723
_diffrn_reflns_theta_max         28.857
_diffrn_reflns_theta_full        25.242
_diffrn_measured_fraction_theta_max 0.885
_diffrn_measured_fraction_theta_full 0.939
_diffrn_reflns_Laue_measured_fraction_max 0.885
_diffrn_reflns_Laue_measured_fraction_full 0.939
_diffrn_reflns_point_group_measured_fraction_max 0.885
_diffrn_reflns_point_group_measured_fraction_full 0.939
_reflns_number_total             9902
_reflns_number_gt                2973
_reflns_threshold_expression     'I > 2\s(I)'
_reflns_Friedel_coverage         0.000
_reflns_Friedel_fraction_max     .
_reflns_Friedel_fraction_full    .

_reflns_special_details          
;
 Reflections were merged by SHELXL according to the crystal
 class for the calculation of statistics and refinement.
 
 _reflns_Friedel_fraction is defined as the number of unique
 Friedel pairs measured divided by the number that would be
 possible theoretically, ignoring centric projections and
 systematic absences.
;

_computing_data_collection       ?
_computing_cell_refinement       ?
_computing_data_reduction        ?
_computing_structure_solution    ?
_computing_structure_refinement  'SHELXL-2014 (Sheldrick, 2014)'
_computing_molecular_graphics    ?
_computing_publication_material  ?

_refine_special_details          
;
 ?
;
_refine_ls_structure_factor_coef Fsqd
_refine_ls_matrix_type           full
_refine_ls_weighting_scheme      calc
_refine_ls_weighting_details     'w=1/[\s^2^(Fo^2^)] where P=(Fo^2^+2Fc^2^)/3'
_atom_sites_solution_primary     ?
_atom_sites_solution_secondary   ?
_atom_sites_solution_hydrogens   geom
_refine_ls_hydrogen_treatment    constr
_refine_ls_extinction_method     none
_refine_ls_extinction_coef       .
_refine_ls_number_reflns         9902
_refine_ls_number_parameters     500
_refine_ls_number_restraints     0
_refine_ls_R_factor_all          0.2885
_refine_ls_R_factor_gt           0.0812
_refine_ls_wR_factor_ref         0.2965
_refine_ls_wR_factor_gt          0.1753
_refine_ls_goodness_of_fit_ref   0.818
_refine_ls_restrained_S_all      0.818
_refine_ls_shift/su_max          0.001
_refine_ls_shift/su_mean         0.000

loop_
_atom_site_label
_atom_site_type_symbol
_atom_site_fract_x
_atom_site_fract_y
_atom_site_fract_z
_atom_site_U_iso_or_equiv
_atom_site_adp_type
_atom_site_occupancy
_atom_site_site_symmetry_order
_atom_site_calc_flag
_atom_site_refinement_flags_posn
_atom_site_refinement_flags_adp
_atom_site_refinement_flags_occupancy
_atom_site_disorder_assembly
_atom_site_disorder_group
Zn1 Zn 0.30227(9) 0.33961(2) 0.87945(7) 0.0438(3) Uani 1 1 d . . . A 1
O1 O 0.4906(5) 0.34236(15) 0.8604(4) 0.0528(13) Uani 1 1 d . . . A 1
O2 O 0.2571(5) 0.38350(14) 0.7578(4) 0.0496(12) Uani 1 1 d . . . A 1
O3 O 0.1167(5) 0.34700(15) 0.9025(4) 0.0508(12) Uani 1 1 d . . . A 1
O4 O 0.3652(4) 0.37923(14) 1.0086(4) 0.0495(12) Uani 1 1 d . . . A 1
N1 N 0.3644(6) 0.2830(2) 0.9711(5) 0.0554(16) Uani 1 1 d . . . A 1
N2 N 0.2210(6) 0.29020(18) 0.7650(5) 0.0520(15) Uani 1 1 d . . . A 1
C1 C 0.4890(7) 0.3665(2) 0.7872(5) 0.0385(15) Uani 1 1 d . . . A 1
C2 C 0.3610(7) 0.38905(19) 0.7302(5) 0.0411(16) Uani 1 1 d . . . A 1
C3 C 0.3585(7) 0.4162(2) 0.6455(5) 0.0428(16) Uani 1 1 d . . . A 1
C4 C 0.4744(7) 0.4194(2) 0.6225(5) 0.0442(17) Uani 1 1 d . . . A 1
H4 H 0.4726 0.4379 0.5679 0.053 Uiso 1 1 calc R U . A 1
C5 C 0.5991(7) 0.3967(2) 0.6755(5) 0.0454(17) Uani 1 1 d . . . A 1
C6 C 0.6047(7) 0.3712(2) 0.7564(5) 0.0425(16) Uani 1 1 d . . . A 1
H6 H 0.6873 0.3563 0.7928 0.051 Uiso 1 1 calc R U . A 1
C7 C 0.2253(7) 0.4408(2) 0.5852(6) 0.0547(19) Uani 1 1 d . . . A 1
C8 C 0.1872(9) 0.4686(3) 0.6596(7) 0.073(3) Uani 1 1 d . . . A 1
H8A H 0.1730 0.4516 0.7142 0.110 Uiso 1 1 calc R U . A 1
H8B H 0.1019 0.4836 0.6203 0.110 Uiso 1 1 calc R U . A 1
H8C H 0.2621 0.4884 0.6924 0.110 Uiso 1 1 calc R U . A 1
C9 C 0.1040(8) 0.4102(3) 0.5321(7) 0.073(2) Uani 1 1 d . . . A 1
H9A H 0.1297 0.3910 0.4868 0.109 Uiso 1 1 calc R U . A 1
H9B H 0.0214 0.4258 0.4897 0.109 Uiso 1 1 calc R U . A 1
H9C H 0.0846 0.3945 0.5865 0.109 Uiso 1 1 calc R U . A 1
C10 C 0.2405(9) 0.4671(3) 0.4982(7) 0.084(3) Uani 1 1 d . . . A 1
H10A H 0.3201 0.4856 0.5279 0.126 Uiso 1 1 calc R U . A 1
H10B H 0.1564 0.4836 0.4650 0.126 Uiso 1 1 calc R U . A 1
H10C H 0.2548 0.4490 0.4455 0.126 Uiso 1 1 calc R U . A 1
C11 C 0.7252(7) 0.4014(2) 0.6420(6) 0.0512(19) Uani 1 1 d . . . A 1
C15 C 0.1269(7) 0.3742(2) 0.9737(6) 0.0466(17) Uani 1 1 d . . . A 1
C16 C 0.2651(7) 0.3918(2) 1.0324(5) 0.0418(16) Uani 1 1 d . . . A 1
C17 C 0.2785(7) 0.4221(2) 1.1133(5) 0.0431(17) Uani 1 1 d . . . A 1
C18 C 0.1625(7) 0.4321(2) 1.1315(6) 0.0521(19) Uani 1 1 d . . . A 1
H18 H 0.1715 0.4516 1.1856 0.063 Uiso 1 1 calc R U . A 1
C19 C 0.0291(7) 0.4157(2) 1.0762(6) 0.0525(19) Uani 1 1 d . . . A 1
C20 C 0.0136(7) 0.3866(2) 0.9992(5) 0.0460(17) Uani 1 1 d . . . A 1
H20 H -0.0749 0.3748 0.9627 0.055 Uiso 1 1 calc R U . A 1
C21 C 0.4225(8) 0.4415(3) 1.1736(6) 0.061(2) Uani 1 1 d . . . A 1
C22 C 0.4683(9) 0.4655(3) 1.0951(7) 0.074(2) Uani 1 1 d . . . A 1
H22A H 0.4024 0.4879 1.0636 0.111 Uiso 1 1 calc R U . A 1
H22B H 0.4713 0.4467 1.0398 0.111 Uiso 1 1 calc R U . A 1
H22C H 0.5605 0.4773 1.1320 0.111 Uiso 1 1 calc R U . A 1
C23 C 0.5262(8) 0.4074(3) 1.2262(6) 0.071(2) Uani 1 1 d . . . A 1
H23A H 0.5376 0.3894 1.1723 0.106 Uiso 1 1 calc R U . A 1
H23B H 0.4923 0.3910 1.2721 0.106 Uiso 1 1 calc R U . A 1
H23C H 0.6154 0.4199 1.2683 0.106 Uiso 1 1 calc R U . A 1
C24 C 0.4155(9) 0.4716(3) 1.2585(8) 0.102(4) Uani 1 1 d . . . A 1
H24A H 0.5078 0.4828 1.2973 0.152 Uiso 1 1 calc R U . A 1
H24B H 0.3824 0.4568 1.3073 0.152 Uiso 1 1 calc R U . A 1
H24C H 0.3518 0.4943 1.2252 0.152 Uiso 1 1 calc R U . A 1
C25 C -0.0928(8) 0.4306(3) 1.1030(7) 0.068(2) Uani 1 1 d . . . A 1
C29 C 0.4341(9) 0.2794(3) 1.0726(7) 0.078(3) Uani 1 1 d . . . A 1
H29 H 0.4611 0.3041 1.1128 0.094 Uiso 1 1 calc R U . A 1
C30 C 0.4721(12) 0.2408(5) 1.1264(9) 0.104(4) Uani 1 1 d . . . A 1
H30 H 0.5221 0.2394 1.2001 0.124 Uiso 1 1 calc R U . A 1
C31 C 0.4321(13) 0.2058(4) 1.0654(13) 0.113(5) Uani 1 1 d . . . A 1
H31 H 0.4560 0.1794 1.0982 0.135 Uiso 1 1 calc R U . A 1
C32 C 0.3567(10) 0.2075(3) 0.9557(10) 0.082(3) Uani 1 1 d . . . A 1
C33 C 0.3270(8) 0.2474(3) 0.9140(8) 0.062(2) Uani 1 1 d . . . A 1
C34 C 0.2512(8) 0.2515(2) 0.8033(7) 0.060(2) Uani 1 1 d . . . A 1
C35 C 0.2092(10) 0.2160(3) 0.7352(10) 0.080(3) Uani 1 1 d . . . A 1
C36 C 0.1392(12) 0.2233(4) 0.6288(10) 0.098(3) Uani 1 1 d . . . A 1
H36 H 0.1121 0.2005 0.5815 0.118 Uiso 1 1 calc R U . A 1
C37 C 0.1098(11) 0.2611(4) 0.5926(9) 0.095(3) Uani 1 1 d . . . A 1
H37 H 0.0601 0.2657 0.5197 0.114 Uiso 1 1 calc R U . A 1
C38 C 0.1519(9) 0.2943(3) 0.6615(7) 0.067(2) Uani 1 1 d . . . A 1
H38 H 0.1303 0.3215 0.6336 0.080 Uiso 1 1 calc R U . A 1
C39 C 0.3148(13) 0.1723(3) 0.8875(13) 0.101(4) Uani 1 1 d . . . A 1
H39 H 0.3365 0.1452 0.9162 0.121 Uiso 1 1 calc R U . A 1
C40 C 0.2448(14) 0.1769(4) 0.7830(14) 0.111(4) Uani 1 1 d . . . A 1
H40 H 0.2187 0.1528 0.7402 0.133 Uiso 1 1 calc R U . A 1
C41 C 0.2759(19) 0.7337(8) 0.0254(15) 0.241(13) Uani 1 1 d . . . B 1
H41A H 0.2823 0.7035 0.0330 0.362 Uiso 1 1 calc R U . B 1
H41B H 0.3676 0.7452 0.0372 0.362 Uiso 1 1 calc R U . B 1
H41C H 0.2124 0.7408 -0.0458 0.362 Uiso 1 1 calc R U . B 1
C42 C 0.2310(14) 0.7487(8) 0.0920(11) 0.156(8) Uani 1 1 d . . . B 1
C43 C 0.1568(12) 0.7303(4) 0.1415(10) 0.096(3) Uani 1 1 d . . . B 1
H43 H 0.1346 0.7017 0.1311 0.115 Uiso 1 1 calc R U . B 1
C44 C 0.1145(14) 0.7530(6) 0.2062(14) 0.130(5) Uani 1 1 d . . . B 1
H44 H 0.0578 0.7398 0.2377 0.156 Uiso 1 1 calc R U . B 1
C45 C 0.146(3) 0.7925(9) 0.229(2) 0.235(11) Uani 1 1 d . . . B 1
H45 H 0.1185 0.8074 0.2783 0.283 Uiso 1 1 calc R U . B 1
C46 C 0.216(3) 0.8088(10) 0.180(3) 0.262(19) Uani 1 1 d . . . B 1
H46 H 0.2321 0.8376 0.1939 0.315 Uiso 1 1 calc R U . B 1
C47 C 0.269(3) 0.7947(10) 0.115(2) 0.202(13) Uani 1 1 d . . . B 1
H47 H 0.3241 0.8103 0.0861 0.243 Uiso 1 1 calc R U . B 1
C26 C -0.0592(11) 0.4233(4) 1.2206(8) 0.110(4) Uani 1 1 d . . . . .
H26A H -0.0412 0.3938 1.2365 0.166 Uiso 1 1 calc R U . A 1
H26B H -0.1377 0.4321 1.2389 0.166 Uiso 1 1 calc R U . A 1
H26C H 0.0229 0.4394 1.2617 0.166 Uiso 1 1 calc R U . A 1
C27 C -0.2261(9) 0.4100(5) 1.0397(10) 0.136(6) Uani 1 1 d . . . . .
H27A H -0.2183 0.3801 1.0535 0.204 Uiso 1 1 calc R U . A 1
H27B H -0.2471 0.4150 0.9647 0.204 Uiso 1 1 calc R U . A 1
H27C H -0.3006 0.4214 1.0594 0.204 Uiso 1 1 calc R U . A 1
C28 C -0.1077(11) 0.4776(3) 1.0872(10) 0.111(4) Uani 1 1 d . . . . .
H28A H -0.1852 0.4874 1.1054 0.166 Uiso 1 1 calc R U . A 1
H28B H -0.1250 0.4843 1.0135 0.166 Uiso 1 1 calc R U . A 1
H28C H -0.0223 0.4912 1.1327 0.166 Uiso 1 1 calc R U . A 1
C12 C 0.6777(10) 0.4057(4) 0.5224(7) 0.099(4) Uani 1 1 d . . . . .
H12A H 0.6274 0.4319 0.5003 0.149 Uiso 1 1 calc R U . A 1
H12B H 0.6167 0.3825 0.4886 0.149 Uiso 1 1 calc R U . A 1
H12C H 0.7584 0.4055 0.5018 0.149 Uiso 1 1 calc R U . A 1
C13 C 0.8199(9) 0.3645(3) 0.6741(9) 0.101(4) Uani 1 1 d . . . . .
H13A H 0.8938 0.3674 0.6462 0.152 Uiso 1 1 calc R U . A 1
H13B H 0.7671 0.3392 0.6459 0.152 Uiso 1 1 calc R U . A 1
H13C H 0.8605 0.3628 0.7510 0.152 Uiso 1 1 calc R U . A 1
C14 C 0.8039(11) 0.4393(3) 0.6932(9) 0.107(4) Uani 1 1 d . . . . .
H14A H 0.8423 0.4355 0.7697 0.160 Uiso 1 1 calc R U . A 1
H14B H 0.7417 0.4633 0.6757 0.160 Uiso 1 1 calc R U . A 1
H14C H 0.8794 0.4441 0.6679 0.160 Uiso 1 1 calc R U . A 1

loop_
_atom_site_aniso_label
_atom_site_aniso_U_11
_atom_site_aniso_U_22
_atom_site_aniso_U_33
_atom_site_aniso_U_23
_atom_site_aniso_U_13
_atom_site_aniso_U_12
Zn1 0.0451(5) 0.0494(5) 0.0378(5) 0.0003(4) 0.0163(4) 0.0028(4)
O1 0.053(3) 0.064(3) 0.043(3) 0.010(3) 0.020(3) 0.008(2)
O2 0.038(3) 0.059(3) 0.054(3) 0.003(2) 0.020(2) 0.001(2)
O3 0.048(3) 0.059(3) 0.046(3) -0.014(2) 0.019(3) -0.007(2)
O4 0.031(3) 0.064(3) 0.055(3) -0.014(2) 0.018(2) 0.000(2)
N1 0.046(4) 0.075(5) 0.047(4) 0.014(3) 0.020(3) 0.012(3)
N2 0.052(4) 0.050(4) 0.056(4) -0.005(3) 0.022(3) 0.001(3)
C1 0.039(4) 0.039(4) 0.033(4) -0.003(3) 0.008(3) -0.002(3)
C2 0.039(4) 0.034(4) 0.045(4) -0.004(3) 0.010(3) -0.001(3)
C3 0.036(4) 0.041(4) 0.043(4) 0.003(3) 0.006(3) -0.001(3)
C4 0.037(4) 0.042(4) 0.045(4) 0.008(3) 0.005(3) 0.000(3)
C5 0.041(4) 0.048(4) 0.044(4) -0.010(3) 0.011(3) -0.011(3)
C6 0.033(4) 0.052(4) 0.039(4) 0.005(3) 0.010(3) 0.011(3)
C7 0.045(4) 0.058(5) 0.057(5) 0.015(4) 0.015(4) 0.007(4)
C8 0.065(5) 0.064(5) 0.095(7) 0.013(5) 0.034(5) 0.020(4)
C9 0.038(4) 0.098(7) 0.068(6) 0.012(5) 0.002(4) 0.002(4)
C10 0.054(5) 0.102(7) 0.085(7) 0.048(6) 0.013(5) 0.014(5)
C11 0.038(4) 0.063(5) 0.057(5) 0.008(4) 0.023(4) 0.003(3)
C15 0.047(4) 0.052(4) 0.044(4) 0.007(4) 0.022(4) 0.005(3)
C16 0.035(4) 0.051(4) 0.043(4) 0.008(3) 0.018(3) 0.008(3)
C17 0.035(4) 0.049(4) 0.042(4) -0.003(3) 0.011(3) 0.002(3)
C18 0.046(4) 0.070(5) 0.044(4) -0.009(4) 0.021(4) 0.006(4)
C19 0.040(4) 0.074(5) 0.049(5) 0.000(4) 0.023(4) 0.008(4)
C20 0.032(4) 0.067(5) 0.039(4) -0.002(3) 0.013(3) 0.003(3)
C21 0.046(4) 0.071(5) 0.063(5) -0.024(4) 0.018(4) -0.004(4)
C22 0.057(5) 0.076(6) 0.093(7) 0.009(5) 0.033(5) -0.016(4)
C23 0.042(5) 0.109(7) 0.050(5) -0.007(5) 0.005(4) -0.004(4)
C24 0.060(6) 0.133(9) 0.110(8) -0.074(7) 0.029(6) -0.025(6)
C25 0.045(5) 0.099(7) 0.065(6) -0.005(5) 0.028(4) 0.005(4)
C29 0.066(6) 0.108(7) 0.064(6) 0.025(6) 0.027(5) 0.012(5)
C30 0.085(8) 0.153(11) 0.081(8) 0.058(8) 0.040(7) 0.038(8)
C31 0.088(9) 0.108(10) 0.159(14) 0.079(10) 0.065(10) 0.042(7)
C32 0.075(6) 0.070(7) 0.114(9) 0.028(6) 0.048(7) 0.023(5)
C33 0.051(5) 0.049(5) 0.095(7) 0.016(4) 0.036(5) 0.012(4)
C34 0.047(5) 0.052(5) 0.089(6) -0.004(5) 0.034(5) 0.003(4)
C35 0.072(6) 0.039(5) 0.143(10) -0.014(6) 0.057(7) -0.007(4)
C36 0.087(8) 0.096(9) 0.099(9) -0.036(7) 0.020(7) -0.007(7)
C37 0.076(7) 0.127(10) 0.071(7) -0.040(7) 0.014(6) -0.008(7)
C38 0.069(6) 0.076(6) 0.051(5) -0.015(4) 0.016(5) -0.015(4)
C39 0.103(9) 0.042(5) 0.179(14) 0.003(8) 0.077(10) 0.005(6)
C40 0.095(9) 0.081(8) 0.171(14) -0.021(9) 0.066(10) -0.004(7)
C41 0.160(17) 0.40(4) 0.187(19) 0.14(2) 0.096(17) 0.17(2)
C42 0.069(8) 0.32(3) 0.086(9) 0.055(13) 0.037(8) 0.043(12)
C43 0.070(7) 0.117(9) 0.088(8) 0.027(7) 0.014(7) 0.013(6)
C44 0.081(9) 0.134(13) 0.150(14) 0.032(11) 0.015(10) 0.002(9)
C45 0.24(3) 0.19(3) 0.26(3) -0.03(2) 0.07(2) -0.03(2)
C46 0.22(3) 0.23(3) 0.32(5) 0.08(3) 0.08(3) -0.10(2)
C47 0.164(19) 0.22(3) 0.24(3) 0.09(2) 0.099(18) -0.046(18)
C26 0.080(7) 0.189(12) 0.085(8) -0.015(8) 0.057(7) 0.006(7)
C27 0.040(5) 0.245(15) 0.129(10) -0.089(10) 0.038(6) -0.013(7)
C28 0.084(7) 0.126(10) 0.141(10) 0.002(8) 0.063(8) 0.043(7)
C12 0.063(6) 0.186(11) 0.059(6) 0.026(7) 0.035(5) 0.018(6)
C13 0.067(6) 0.134(9) 0.130(9) 0.064(8) 0.069(7) 0.052(6)
C14 0.092(8) 0.132(9) 0.130(10) -0.037(8) 0.080(8) -0.052(7)

_geom_special_details            
;
 All esds (except the esd in the dihedral angle between two l.s. planes)
 are estimated using the full covariance matrix.  The cell esds are taken
 into account individually in the estimation of esds in distances, angles
 and torsion angles; correlations between esds in cell parameters are only
 used when they are defined by crystal symmetry.  An approximate (isotropic)
 treatment of cell esds is used for estimating esds involving l.s. planes.
;

loop_
_geom_bond_atom_site_label_1
_geom_bond_atom_site_label_2
_geom_bond_distance
_geom_bond_site_symmetry_2
_geom_bond_publ_flag
Zn1 O1 2.071(5) . ?
Zn1 O4 2.079(5) . ?
Zn1 O3 2.082(5) . ?
Zn1 O2 2.101(5) . ?
Zn1 N2 2.174(6) . ?
Zn1 N1 2.174(6) . ?
O1 C1 1.265(7) . ?
O2 C2 1.282(8) . ?
O3 C15 1.285(8) . ?
O4 C16 1.267(7) . ?
N1 C29 1.312(10) . ?
N1 C33 1.361(10) . ?
N2 C38 1.335(10) . ?
N2 C34 1.344(9) . ?
C1 C6 1.422(9) . ?
C1 C2 1.464(9) . ?
C2 C3 1.444(9) . ?
C3 C4 1.357(9) . ?
C3 C7 1.545(10) . ?
C4 C5 1.433(9) . ?
C4 H4 0.9500 . ?
C5 C6 1.362(9) . ?
C5 C11 1.549(9) . ?
C6 H6 0.9500 . ?
C7 C8 1.512(11) . ?
C7 C10 1.515(10) . ?
C7 C9 1.556(11) . ?
C8 H8A 0.9800 . ?
C8 H8B 0.9800 . ?
C8 H8C 0.9800 . ?
C9 H9A 0.9800 . ?
C9 H9B 0.9800 . ?
C9 H9C 0.9800 . ?
C10 H10A 0.9800 . ?
C10 H10B 0.9800 . ?
C10 H10C 0.9800 . ?
C11 C14 1.494(12) . ?
C11 C13 1.504(11) . ?
C11 C12 1.529(11) . ?
C15 C20 1.406(9) . ?
C15 C16 1.477(10) . ?
C16 C17 1.444(9) . ?
C17 C18 1.357(9) . ?
C17 C21 1.550(10) . ?
C18 C19 1.415(10) . ?
C18 H18 0.9500 . ?
C19 C20 1.373(10) . ?
C19 C25 1.524(10) . ?
C20 H20 0.9500 . ?
C21 C23 1.522(11) . ?
C21 C22 1.534(11) . ?
C21 C24 1.536(11) . ?
C22 H22A 0.9800 . ?
C22 H22B 0.9800 . ?
C22 H22C 0.9800 . ?
C23 H23A 0.9800 . ?
C23 H23B 0.9800 . ?
C23 H23C 0.9800 . ?
C24 H24A 0.9800 . ?
C24 H24B 0.9800 . ?
C24 H24C 0.9800 . ?
C25 C27 1.493(12) . ?
C25 C26 1.533(12) . ?
C25 C28 1.531(13) . ?
C29 C30 1.425(14) . ?
C29 H29 0.9500 . ?
C30 C31 1.375(16) . ?
C30 H30 0.9500 . ?
C31 C32 1.414(16) . ?
C31 H31 0.9500 . ?
C32 C33 1.397(12) . ?
C32 C39 1.431(15) . ?
C33 C34 1.431(13) . ?
C34 C35 1.438(12) . ?
C35 C36 1.385(14) . ?
C35 C40 1.406(16) . ?
C36 C37 1.309(15) . ?
C36 H36 0.9500 . ?
C37 C38 1.386(12) . ?
C37 H37 0.9500 . ?
C38 H38 0.9500 . ?
C39 C40 1.351(16) . ?
C39 H39 0.9500 . ?
C40 H40 0.9500 . ?
C41 C42 1.26(2) . ?
C41 H41A 0.9800 . ?
C41 H41B 0.9800 . ?
C41 H41C 0.9800 . ?
C42 C43 1.339(19) . ?
C42 C47 1.54(3) . ?
C43 C44 1.342(18) . ?
C43 H43 0.9500 . ?
C44 C45 1.32(2) . ?
C44 H44 0.9500 . ?
C45 C46 1.27(3) . ?
C45 H45 0.9500 . ?
C46 C47 1.29(4) . ?
C46 H46 0.9500 . ?
C47 H47 0.9500 . ?
C26 H26A 0.9800 . ?
C26 H26B 0.9800 . ?
C26 H26C 0.9800 . ?
C27 H27A 0.9800 . ?
C27 H27B 0.9800 . ?
C27 H27C 0.9800 . ?
C28 H28A 0.9800 . ?
C28 H28B 0.9800 . ?
C28 H28C 0.9800 . ?
C12 H12A 0.9800 . ?
C12 H12B 0.9800 . ?
C12 H12C 0.9800 . ?
C13 H13A 0.9800 . ?
C13 H13B 0.9800 . ?
C13 H13C 0.9800 . ?
C14 H14A 0.9800 . ?
C14 H14B 0.9800 . ?
C14 H14C 0.9800 . ?

loop_
_geom_angle_atom_site_label_1
_geom_angle_atom_site_label_2
_geom_angle_atom_site_label_3
_geom_angle
_geom_angle_site_symmetry_1
_geom_angle_site_symmetry_3
_geom_angle_publ_flag
O1 Zn1 O4 93.70(18) . . ?
O1 Zn1 O3 170.86(18) . . ?
O4 Zn1 O3 79.62(18) . . ?
O1 Zn1 O2 79.48(18) . . ?
O4 Zn1 O2 99.58(19) . . ?
O3 Zn1 O2 95.39(18) . . ?
O1 Zn1 N2 94.3(2) . . ?
O4 Zn1 N2 168.1(2) . . ?
O3 Zn1 N2 93.3(2) . . ?
O2 Zn1 N2 90.6(2) . . ?
O1 Zn1 N1 90.8(2) . . ?
O4 Zn1 N1 95.4(2) . . ?
O3 Zn1 N1 95.9(2) . . ?
O2 Zn1 N1 162.6(2) . . ?
N2 Zn1 N1 75.7(3) . . ?
C1 O1 Zn1 112.9(4) . . ?
C2 O2 Zn1 111.2(4) . . ?
C15 O3 Zn1 111.8(4) . . ?
C16 O4 Zn1 112.6(4) . . ?
C29 N1 C33 117.6(8) . . ?
C29 N1 Zn1 127.9(7) . . ?
C33 N1 Zn1 114.6(5) . . ?
C38 N2 C34 117.5(7) . . ?
C38 N2 Zn1 127.2(5) . . ?
C34 N2 Zn1 115.2(5) . . ?
O1 C1 C6 122.4(6) . . ?
O1 C1 C2 118.1(6) . . ?
C6 C1 C2 119.5(6) . . ?
O2 C2 C3 123.6(6) . . ?
O2 C2 C1 118.3(6) . . ?
C3 C2 C1 118.1(6) . . ?
C4 C3 C2 118.5(6) . . ?
C4 C3 C7 122.4(6) . . ?
C2 C3 C7 119.1(6) . . ?
C3 C4 C5 124.0(6) . . ?
C3 C4 H4 118.0 . . ?
C5 C4 H4 118.0 . . ?
C6 C5 C4 118.6(6) . . ?
C6 C5 C11 120.8(6) . . ?
C4 C5 C11 120.5(6) . . ?
C5 C6 C1 121.1(6) . . ?
C5 C6 H6 119.4 . . ?
C1 C6 H6 119.4 . . ?
C8 C7 C10 109.0(7) . . ?
C8 C7 C3 110.6(7) . . ?
C10 C7 C3 111.9(6) . . ?
C8 C7 C9 108.7(7) . . ?
C10 C7 C9 106.9(7) . . ?
C3 C7 C9 109.6(6) . . ?
C7 C8 H8A 109.5 . . ?
C7 C8 H8B 109.5 . . ?
H8A C8 H8B 109.5 . . ?
C7 C8 H8C 109.5 . . ?
H8A C8 H8C 109.5 . . ?
H8B C8 H8C 109.5 . . ?
C7 C9 H9A 109.5 . . ?
C7 C9 H9B 109.5 . . ?
H9A C9 H9B 109.5 . . ?
C7 C9 H9C 109.5 . . ?
H9A C9 H9C 109.5 . . ?
H9B C9 H9C 109.5 . . ?
C7 C10 H10A 109.5 . . ?
C7 C10 H10B 109.5 . . ?
H10A C10 H10B 109.5 . . ?
C7 C10 H10C 109.5 . . ?
H10A C10 H10C 109.5 . . ?
H10B C10 H10C 109.5 . . ?
C14 C11 C13 109.0(9) . . ?
C14 C11 C12 109.4(8) . . ?
C13 C11 C12 107.6(8) . . ?
C14 C11 C5 108.6(6) . . ?
C13 C11 C5 111.7(6) . . ?
C12 C11 C5 110.5(6) . . ?
O3 C15 C20 122.7(7) . . ?
O3 C15 C16 117.8(6) . . ?
C20 C15 C16 119.5(7) . . ?
O4 C16 C17 123.9(6) . . ?
O4 C16 C15 117.6(6) . . ?
C17 C16 C15 118.4(6) . . ?
C18 C17 C16 117.3(6) . . ?
C18 C17 C21 123.9(6) . . ?
C16 C17 C21 118.7(6) . . ?
C17 C18 C19 125.2(7) . . ?
C17 C18 H18 117.4 . . ?
C19 C18 H18 117.4 . . ?
C20 C19 C18 118.6(6) . . ?
C20 C19 C25 121.9(7) . . ?
C18 C19 C25 119.5(7) . . ?
C19 C20 C15 120.9(7) . . ?
C19 C20 H20 119.6 . . ?
C15 C20 H20 119.6 . . ?
C23 C21 C22 110.3(7) . . ?
C23 C21 C24 108.8(7) . . ?
C22 C21 C24 108.8(7) . . ?
C23 C21 C17 109.8(7) . . ?
C22 C21 C17 108.7(6) . . ?
C24 C21 C17 110.5(6) . . ?
C21 C22 H22A 109.5 . . ?
C21 C22 H22B 109.5 . . ?
H22A C22 H22B 109.5 . . ?
C21 C22 H22C 109.5 . . ?
H22A C22 H22C 109.5 . . ?
H22B C22 H22C 109.5 . . ?
C21 C23 H23A 109.5 . . ?
C21 C23 H23B 109.5 . . ?
H23A C23 H23B 109.5 . . ?
C21 C23 H23C 109.5 . . ?
H23A C23 H23C 109.5 . . ?
H23B C23 H23C 109.5 . . ?
C21 C24 H24A 109.5 . . ?
C21 C24 H24B 109.5 . . ?
H24A C24 H24B 109.5 . . ?
C21 C24 H24C 109.5 . . ?
H24A C24 H24C 109.5 . . ?
H24B C24 H24C 109.5 . . ?
C27 C25 C19 113.4(7) . . ?
C27 C25 C26 110.1(9) . . ?
C19 C25 C26 108.4(7) . . ?
C27 C25 C28 109.6(9) . . ?
C19 C25 C28 109.2(7) . . ?
C26 C25 C28 105.8(9) . . ?
N1 C29 C30 124.2(11) . . ?
N1 C29 H29 117.9 . . ?
C30 C29 H29 117.9 . . ?
C31 C30 C29 116.2(11) . . ?
C31 C30 H30 121.9 . . ?
C29 C30 H30 121.9 . . ?
C30 C31 C32 122.4(10) . . ?
C30 C31 H31 118.8 . . ?
C32 C31 H31 118.8 . . ?
C33 C32 C31 114.9(11) . . ?
C33 C32 C39 119.8(11) . . ?
C31 C32 C39 125.2(11) . . ?
N1 C33 C32 124.7(9) . . ?
N1 C33 C34 117.3(7) . . ?
C32 C33 C34 118.0(9) . . ?
N2 C34 C33 117.1(8) . . ?
N2 C34 C35 121.0(9) . . ?
C33 C34 C35 121.9(9) . . ?
C36 C35 C40 125.8(12) . . ?
C36 C35 C34 117.5(9) . . ?
C40 C35 C34 116.7(12) . . ?
C37 C36 C35 120.8(11) . . ?
C37 C36 H36 119.6 . . ?
C35 C36 H36 119.6 . . ?
C36 C37 C38 119.5(11) . . ?
C36 C37 H37 120.3 . . ?
C38 C37 H37 120.3 . . ?
N2 C38 C37 123.7(9) . . ?
N2 C38 H38 118.2 . . ?
C37 C38 H38 118.2 . . ?
C40 C39 C32 121.2(11) . . ?
C40 C39 H39 119.4 . . ?
C32 C39 H39 119.4 . . ?
C39 C40 C35 122.4(12) . . ?
C39 C40 H40 118.8 . . ?
C35 C40 H40 118.8 . . ?
C42 C41 H41A 109.5 . . ?
C42 C41 H41B 109.5 . . ?
H41A C41 H41B 109.5 . . ?
C42 C41 H41C 109.5 . . ?
H41A C41 H41C 109.5 . . ?
H41B C41 H41C 109.5 . . ?
C41 C42 C43 129(3) . . ?
C41 C42 C47 112(2) . . ?
C43 C42 C47 118.5(17) . . ?
C44 C43 C42 118.8(17) . . ?
C44 C43 H43 120.6 . . ?
C42 C43 H43 120.6 . . ?
C45 C44 C43 125(2) . . ?
C45 C44 H44 117.6 . . ?
C43 C44 H44 117.6 . . ?
C46 C45 C44 114(3) . . ?
C46 C45 H45 122.9 . . ?
C44 C45 H45 122.9 . . ?
C45 C46 C47 134(4) . . ?
C45 C46 H46 113.1 . . ?
C47 C46 H46 113.1 . . ?
C46 C47 C42 110(2) . . ?
C46 C47 H47 125.2 . . ?
C42 C47 H47 125.2 . . ?
C25 C26 H26A 109.5 . . ?
C25 C26 H26B 109.5 . . ?
H26A C26 H26B 109.5 . . ?
C25 C26 H26C 109.5 . . ?
H26A C26 H26C 109.5 . . ?
H26B C26 H26C 109.5 . . ?
C25 C27 H27A 109.5 . . ?
C25 C27 H27B 109.5 . . ?
H27A C27 H27B 109.5 . . ?
C25 C27 H27C 109.5 . . ?
H27A C27 H27C 109.5 . . ?
H27B C27 H27C 109.5 . . ?
C25 C28 H28A 109.5 . . ?
C25 C28 H28B 109.5 . . ?
H28A C28 H28B 109.5 . . ?
C25 C28 H28C 109.5 . . ?
H28A C28 H28C 109.5 . . ?
H28B C28 H28C 109.5 . . ?
C11 C12 H12A 109.5 . . ?
C11 C12 H12B 109.5 . . ?
H12A C12 H12B 109.5 . . ?
C11 C12 H12C 109.5 . . ?
H12A C12 H12C 109.5 . . ?
H12B C12 H12C 109.5 . . ?
C11 C13 H13A 109.5 . . ?
C11 C13 H13B 109.5 . . ?
H13A C13 H13B 109.5 . . ?
C11 C13 H13C 109.5 . . ?
H13A C13 H13C 109.5 . . ?
H13B C13 H13C 109.5 . . ?
C11 C14 H14A 109.5 . . ?
C11 C14 H14B 109.5 . . ?
H14A C14 H14B 109.5 . . ?
C11 C14 H14C 109.5 . . ?
H14A C14 H14C 109.5 . . ?
H14B C14 H14C 109.5 . . ?

loop_
_geom_torsion_atom_site_label_1
_geom_torsion_atom_site_label_2
_geom_torsion_atom_site_label_3
_geom_torsion_atom_site_label_4
_geom_torsion
_geom_torsion_site_symmetry_1
_geom_torsion_site_symmetry_2
_geom_torsion_site_symmetry_3
_geom_torsion_site_symmetry_4
_geom_torsion_publ_flag
Zn1_a O1_a C1_a C6_a -176.1(5) . . . . ?
Zn1 O1 C1 C2 1.4(7) . . . . ?
Zn1 O2 C2 C3 177.4(5) . . . . ?
Zn1 O2 C2 C1 -2.3(7) . . . . ?
O1 C1 C2 O2 0.7(9) . . . . ?
C6 C1 C2 O2 178.3(6) . . . . ?
O1 C1 C2 C3 -179.1(6) . . . . ?
C6 C1 C2 C3 -1.5(9) . . . . ?
O2 C2 C3 C4 -179.5(6) . . . . ?
C1 C2 C3 C4 0.3(9) . . . . ?
O2 C2 C3 C7 1.2(10) . . . . ?
C1 C2 C3 C7 -179.0(6) . . . . ?
C2 C3 C4 C5 1.6(10) . . . . ?
C7 C3 C4 C5 -179.1(7) . . . . ?
C3 C4 C5 C6 -2.3(10) . . . . ?
C3 C4 C5 C11 178.3(7) . . . . ?
C4 C5 C6 C1 0.9(10) . . . . ?
C11 C5 C6 C1 -179.6(6) . . . . ?
O1 C1 C6 C5 178.4(6) . . . . ?
C2 C1 C6 C5 0.9(10) . . . . ?
C4 C3 C7 C8 -120.1(8) . . . . ?
C2 C3 C7 C8 59.1(9) . . . . ?
C4 C3 C7 C10 1.6(11) . . . . ?
C2 C3 C7 C10 -179.1(6) . . . . ?
C4 C3 C7 C9 120.0(8) . . . . ?
C2 C3 C7 C9 -60.7(9) . . . . ?
C6 C5 C11 C14 -96.9(9) . . . . ?
C4 C5 C11 C14 82.5(9) . . . . ?
C6 C5 C11 C13 23.3(10) . . . . ?
C4 C5 C11 C13 -157.3(8) . . . . ?
C6 C5 C11 C12 143.1(8) . . . . ?
C4 C5 C11 C12 -37.5(9) . . . . ?
Zn1 O3 C15 C20 175.9(5) . . . . ?
Zn1 O3 C15 C16 -5.8(7) . . . . ?
Zn1 O4 C16 C17 -174.8(5) . . . . ?
Zn1 O4 C16 C15 5.3(7) . . . . ?
O3 C15 C16 O4 0.4(9) . . . . ?
C20 C15 C16 O4 178.7(6) . . . . ?
O3 C15 C16 C17 -179.5(6) . . . . ?
C20 C15 C16 C17 -1.2(10) . . . . ?
O4 C16 C17 C18 -178.9(7) . . . . ?
C15 C16 C17 C18 1.1(10) . . . . ?
O4 C16 C17 C21 1.4(11) . . . . ?
C15 C16 C17 C21 -178.7(6) . . . . ?
C16 C17 C18 C19 -1.2(12) . . . . ?
C21 C17 C18 C19 178.5(7) . . . . ?
C17 C18 C19 C20 1.5(12) . . . . ?
C17 C18 C19 C25 -178.3(7) . . . . ?
C18 C19 C20 C15 -1.6(11) . . . . ?
C25 C19 C20 C15 178.2(7) . . . . ?
O3 C15 C20 C19 179.7(7) . . . . ?
C16 C15 C20 C19 1.5(10) . . . . ?
C18 C17 C21 C23 122.4(8) . . . . ?
C16 C17 C21 C23 -57.9(9) . . . . ?
C18 C17 C21 C22 -116.9(8) . . . . ?
C16 C17 C21 C22 62.8(9) . . . . ?
C18 C17 C21 C24 2.4(11) . . . . ?
C16 C17 C21 C24 -177.8(7) . . . . ?
C20 C19 C25 C27 1.3(13) . . . . ?
C18 C19 C25 C27 -178.9(9) . . . . ?
C20 C19 C25 C26 123.9(9) . . . . ?
C18 C19 C25 C26 -56.3(10) . . . . ?
C20 C19 C25 C28 -121.3(9) . . . . ?
C18 C19 C25 C28 58.5(10) . . . . ?
C33 N1 C29 C30 -0.5(12) . . . . ?
Zn1 N1 C29 C30 -179.2(7) . . . . ?
N1 C29 C30 C31 0.5(15) . . . . ?
C29 C30 C31 C32 -0.5(16) . . . . ?
C30 C31 C32 C33 0.5(15) . . . . ?
C30 C31 C32 C39 178.5(10) . . . . ?
C29 N1 C33 C32 0.5(11) . . . . ?
Zn1 N1 C33 C32 179.4(6) . . . . ?
C29 N1 C33 C34 -179.8(7) . . . . ?
Zn1 N1 C33 C34 -0.9(8) . . . . ?
C31 C32 C33 N1 -0.5(12) . . . . ?
C39 C32 C33 N1 -178.6(8) . . . . ?
C31 C32 C33 C34 179.8(8) . . . . ?
C39 C32 C33 C34 1.7(12) . . . . ?
C38 N2 C34 C33 179.2(7) . . . . ?
Zn1 N2 C34 C33 2.5(8) . . . . ?
C38 N2 C34 C35 -0.5(10) . . . . ?
Zn1 N2 C34 C35 -177.2(5) . . . . ?
N1 C33 C34 N2 -1.1(10) . . . . ?
C32 C33 C34 N2 178.7(6) . . . . ?
N1 C33 C34 C35 178.6(6) . . . . ?
C32 C33 C34 C35 -1.7(11) . . . . ?
N2 C34 C35 C36 1.2(12) . . . . ?
C33 C34 C35 C36 -178.5(8) . . . . ?
N2 C34 C35 C40 -179.6(8) . . . . ?
C33 C34 C35 C40 0.8(12) . . . . ?
C40 C35 C36 C37 179.2(10) . . . . ?
C34 C35 C36 C37 -1.6(15) . . . . ?
C35 C36 C37 C38 1.3(17) . . . . ?
C34 N2 C38 C37 0.2(12) . . . . ?
Zn1 N2 C38 C37 176.4(7) . . . . ?
C36 C37 C38 N2 -0.6(16) . . . . ?
C33 C32 C39 C40 -0.9(16) . . . . ?
C31 C32 C39 C40 -178.9(11) . . . . ?
C32 C39 C40 C35 0.0(19) . . . . ?
C36 C35 C40 C39 179.2(11) . . . . ?
C34 C35 C40 C39 0.1(16) . . . . ?
C41 C42 C43 C44 -176.9(15) . . . . ?
C47 C42 C43 C44 3(2) . . . . ?
C42 C43 C44 C45 -3(2) . . . . ?
C43 C44 C45 C46 4(4) . . . . ?
C44 C45 C46 C47 -4(6) . . . . ?
C45 C46 C47 C42 3(6) . . . . ?
C41 C42 C47 C46 177(2) . . . . ?
C43 C42 C47 C46 -2(3) . . . . ?

loop_
_geom_hbond_atom_site_label_D
_geom_hbond_atom_site_label_H
_geom_hbond_atom_site_label_A
_geom_hbond_distance_DH
_geom_hbond_distance_HA
_geom_hbond_distance_DA
_geom_hbond_angle_DHA
_geom_hbond_site_symmetry_A
C38 H38 O2 0.95 2.64 3.185(10) 116.9 .
C38 H38 O2 0.95 2.64 3.185(10) 116.9 .

_refine_diff_density_max         0.253
_refine_diff_density_min         -0.444
_refine_diff_density_rms         0.056

_shelxl_version_number           2014-3

_shelx_res_file                  
;
TITL Zn_B_Phen_0m in P2(1)/c
CELL  0.71073  10.4036  32.2558  13.6715   90.000  111.664   90.000
ZERR     4.00   0.0026   0.0080   0.0034    0.000    0.004    0.000
LATT   1
SYMM  - X, 1/2 + Y, 1/2 - Z
SFAC  C    N    ZN   O    H
UNIT  188  8    4    16   224
MERG   2
OMIT    10   1   4
OMIT    12   1   2
OMIT     8  14   0
OMIT     7  17   5
OMIT     0  26   8
OMIT     7   4   7
OMIT     2   7  11
OMIT   -10   3  10
OMIT    -4  22  10
OMIT     5  32   7
OMIT    -2   6  16
OMIT     6  36   2
OMIT    11   7   4
OMIT     6  31   4
OMIT     2  18  10
OMIT    -9  26   3
OMIT    -3   1  14
OMIT     5  30   5
OMIT     5  13  10
OMIT    10  10   1
OMIT    11   9   4
OMIT   -12   2   5
OMIT     5  32   6
OMIT    -2  40   4
OMIT    -3  36   1
OMIT     6  33   3
OMIT     2  34   6
OMIT     3  33   8
OMIT    10  12   5
OMIT    -8  23   2
OMIT    -4  11  14
OMIT    -7  17   6
OMIT     2  14   4
OMIT    -5  26   5
OMIT    -3   3  15
OMIT   -11  14   1
OMIT    -2  17  14
OMIT    12  11   0
OMIT     7   6   7
OMIT   -10  10  11
OMIT     9   3   4
OMIT     6  18   8
OMIT     3   8   1
OMIT     5  35   5
OMIT     5  36   3
OMIT     4  14   7
OMIT     7  35   0
OMIT    -8  11  16
OMIT     7  12   9
OMIT    -8  31   2
FREE C44 C46
FREE C43 C41
HTAB C38 O2
HTAB C38 O2
FMAP   2
PLAN    5
SIZE     0.020   0.030   0.100
ACTA
BOND   $H
CONF
L.S.   16
TEMP  -173.00
WGHT    0.000000
FVAR       0.32036
PART    1
ZN1   3    0.302273    0.339613    0.879452    11.00000    0.04505    0.04940 =
         0.03785    0.00030    0.01629    0.00279
O1    4    0.490568    0.342357    0.860449    11.00000    0.05325    0.06410 =
         0.04274    0.00999    0.01958    0.00847
O2    4    0.257101    0.383496    0.757791    11.00000    0.03823    0.05886 =
         0.05436    0.00293    0.02035    0.00085
O3    4    0.116682    0.347001    0.902535    11.00000    0.04848    0.05890 =
         0.04612   -0.01444    0.01882   -0.00690
O4    4    0.365158    0.379226    1.008567    11.00000    0.03115    0.06394 =
         0.05517   -0.01394    0.01785    0.00010
N1    2    0.364352    0.282973    0.971131    11.00000    0.04615    0.07495 =
         0.04747    0.01431    0.02021    0.01234
N2    2    0.221049    0.290199    0.764952    11.00000    0.05194    0.05001 =
         0.05575   -0.00518    0.02186    0.00079
C1    1    0.489042    0.366532    0.787214    11.00000    0.03854    0.03913 =
         0.03299   -0.00295    0.00758   -0.00219
C2    1    0.360976    0.389050    0.730153    11.00000    0.03929    0.03444 =
         0.04490   -0.00383    0.01021   -0.00096
C3    1    0.358478    0.416189    0.645451    11.00000    0.03641    0.04145 =
         0.04301    0.00340    0.00594   -0.00105
C4    1    0.474354    0.419427    0.622478    11.00000    0.03656    0.04180 =
         0.04527    0.00826    0.00462    0.00028
AFIX  43
H4    5    0.472643    0.437899    0.567889    11.00000   -1.20000
AFIX   0
C5    1    0.599085    0.396693    0.675511    11.00000    0.04071    0.04756 =
         0.04445   -0.01031    0.01149   -0.01136
C6    1    0.604706    0.371199    0.756388    11.00000    0.03311    0.05248 =
         0.03883    0.00503    0.00976    0.01149
AFIX  43
H6    5    0.687312    0.356274    0.792845    11.00000   -1.20000
AFIX   0
C7    1    0.225295    0.440830    0.585223    11.00000    0.04486    0.05813 =
         0.05746    0.01507    0.01473    0.00652
C8    1    0.187242    0.468563    0.659585    11.00000    0.06463    0.06373 =
         0.09516    0.01256    0.03403    0.01986
AFIX 137
H8A   5    0.173015    0.451622    0.714234    11.00000   -1.50000
H8B   5    0.101924    0.483621    0.620274    11.00000   -1.50000
H8C   5    0.262131    0.488416    0.692428    11.00000   -1.50000
AFIX   0
C9    1    0.104013    0.410169    0.532120    11.00000    0.03821    0.09788 =
         0.06804    0.01153    0.00229    0.00233
AFIX 137
H9A   5    0.129654    0.390982    0.486786    11.00000   -1.50000
H9B   5    0.021375    0.425754    0.489651    11.00000   -1.50000
H9C   5    0.084621    0.394460    0.586477    11.00000   -1.50000
AFIX   0
C10   1    0.240486    0.467078    0.498232    11.00000    0.05395    0.10213 =
         0.08505    0.04796    0.01336    0.01383
AFIX 137
H10A  5    0.320070    0.485635    0.527912    11.00000   -1.50000
H10B  5    0.156442    0.483565    0.465008    11.00000   -1.50000
H10C  5    0.254773    0.449014    0.445502    11.00000   -1.50000
AFIX   0
C11   1    0.725210    0.401423    0.641959    11.00000    0.03813    0.06265 =
         0.05722    0.00753    0.02292    0.00319
C15   1    0.126941    0.374171    0.973730    11.00000    0.04708    0.05234 =
         0.04434    0.00733    0.02166    0.00526
C16   1    0.265085    0.391796    1.032449    11.00000    0.03456    0.05059 =
         0.04338    0.00764    0.01808    0.00801
C17   1    0.278463    0.422122    1.113282    11.00000    0.03528    0.04886 =
         0.04225   -0.00257    0.01103    0.00199
C18   1    0.162461    0.432072    1.131460    11.00000    0.04592    0.07025 =
         0.04382   -0.00876    0.02078    0.00575
AFIX  43
H18   5    0.171533    0.451607    1.185614    11.00000   -1.20000
AFIX   0
C19   1    0.029110    0.415662    1.076163    11.00000    0.04018    0.07376 =
         0.04924    0.00050    0.02306    0.00785
C20   1    0.013590    0.386637    0.999200    11.00000    0.03188    0.06689 =
         0.03935   -0.00195    0.01346    0.00250
AFIX  43
H20   5   -0.074883    0.374821    0.962674    11.00000   -1.20000
AFIX   0
C21   1    0.422513    0.441468    1.173555    11.00000    0.04594    0.07091 =
         0.06278   -0.02392    0.01761   -0.00411
C22   1    0.468307    0.465494    1.095144    11.00000    0.05721    0.07603 =
         0.09294    0.00906    0.03254   -0.01581
AFIX 137
H22A  5    0.402420    0.487907    1.063565    11.00000   -1.50000
H22B  5    0.471293    0.446665    1.039766    11.00000   -1.50000
H22C  5    0.560460    0.477257    1.132016    11.00000   -1.50000
AFIX   0
C23   1    0.526190    0.407399    1.226223    11.00000    0.04224    0.10930 =
         0.04997   -0.00685    0.00525   -0.00351
AFIX 137
H23A  5    0.537584    0.389392    1.172254    11.00000   -1.50000
H23B  5    0.492319    0.390985    1.272069    11.00000   -1.50000
H23C  5    0.615429    0.419880    1.268263    11.00000   -1.50000
AFIX   0
C24   1    0.415499    0.471562    1.258520    11.00000    0.06029    0.13258 =
         0.10973   -0.07387    0.02893   -0.02528
AFIX 137
H24A  5    0.507834    0.482844    1.297325    11.00000   -1.50000
H24B  5    0.382359    0.456766    1.307264    11.00000   -1.50000
H24C  5    0.351830    0.494276    1.225177    11.00000   -1.50000
AFIX   0
C25   1   -0.092840    0.430633    1.103001    11.00000    0.04473    0.09897 =
         0.06548   -0.00503    0.02808    0.00544
C29   1    0.434141    0.279400    1.072569    11.00000    0.06566    0.10785 =
         0.06446    0.02518    0.02749    0.01230
AFIX  43
H29   5    0.461140    0.304116    1.112763    11.00000   -1.20000
AFIX   0
C30   1    0.472062    0.240824    1.126353    11.00000    0.08508    0.15278 =
         0.08096    0.05786    0.03994    0.03765
AFIX  43
H30   5    0.522102    0.239410    1.200118    11.00000   -1.20000
AFIX   0
C31   1    0.432095    0.205766    1.065394    11.00000    0.08823    0.10754 =
         0.15946    0.07895    0.06500    0.04245
AFIX  43
H31   5    0.456007    0.179426    1.098196    11.00000   -1.20000
AFIX   0
C32   1    0.356712    0.207470    0.955675    11.00000    0.07461    0.06961 =
         0.11389    0.02800    0.04844    0.02299
C33   1    0.326962    0.247442    0.913973    11.00000    0.05124    0.04934 =
         0.09468    0.01592    0.03606    0.01217
C34   1    0.251197    0.251531    0.803313    11.00000    0.04732    0.05235 =
         0.08931   -0.00400    0.03448    0.00276
C35   1    0.209223    0.216025    0.735231    11.00000    0.07178    0.03859 =
         0.14308   -0.01417    0.05706   -0.00656
C36   1    0.139179    0.223259    0.628840    11.00000    0.08688    0.09587 =
         0.09925   -0.03649    0.01988   -0.00707
AFIX  43
H36   5    0.112085    0.200492    0.581529    11.00000   -1.20000
AFIX   0
C37   1    0.109829    0.261077    0.592638    11.00000    0.07575    0.12654 =
         0.07142   -0.03982    0.01446   -0.00754
AFIX  43
H37   5    0.060095    0.265718    0.519747    11.00000   -1.20000
AFIX   0
C38   1    0.151906    0.294284    0.661516    11.00000    0.06939    0.07583 =
         0.05067   -0.01542    0.01634   -0.01530
AFIX  43
H38   5    0.130345    0.321479    0.633571    11.00000   -1.20000
AFIX   0
C39   1    0.314779    0.172299    0.887462    11.00000    0.10289    0.04208 =
         0.17950    0.00269    0.07739    0.00468
AFIX  43
H39   5    0.336534    0.145220    0.916158    11.00000   -1.20000
AFIX   0
C40   1    0.244806    0.176906    0.782986    11.00000    0.09490    0.08120 =
         0.17082   -0.02148    0.06623   -0.00400
AFIX  43
H40   5    0.218663    0.152820    0.740180    11.00000   -1.20000
AFIX   0
C41   1    0.275856    0.733703    0.025364    11.00000    0.16046    0.40354 =
         0.18697    0.13856    0.09588    0.16515
AFIX 137
H41A  5    0.282324    0.703484    0.033033    11.00000   -1.50000
H41B  5    0.367621    0.745164    0.037165    11.00000   -1.50000
H41C  5    0.212417    0.740809   -0.045790    11.00000   -1.50000
AFIX   0
C42   1    0.231017    0.748717    0.091965    11.00000    0.06926    0.31915 =
         0.08556    0.05464    0.03684    0.04330
C43   1    0.156845    0.730288    0.141512    11.00000    0.07010    0.11711 =
         0.08774    0.02657    0.01405    0.01323
AFIX  43
H43   5    0.134640    0.701653    0.131076    11.00000   -1.20000
AFIX   0
C44   1    0.114456    0.753014    0.206179    11.00000    0.08141    0.13438 =
         0.15049    0.03160    0.01497    0.00242
AFIX  43
H44   5    0.057822    0.739791    0.237715    11.00000   -1.20000
AFIX   0
C45   1    0.145793    0.792516    0.229244    11.00000    0.24114    0.19199 =
         0.25765   -0.03448    0.07378   -0.02585
AFIX  43
H45   5    0.118455    0.807406    0.278314    11.00000   -1.20000
AFIX   0
C46   1    0.215779    0.808839    0.179947    11.00000    0.21510    0.23423 =
         0.32028    0.08029    0.07890   -0.09584
AFIX  43
H46   5    0.232082    0.837610    0.193888    11.00000   -1.20000
AFIX   0
C47   1    0.269336    0.794711    0.115120    11.00000    0.16445    0.22408 =
         0.23963    0.08514    0.09928   -0.04628
AFIX  43
H47   5    0.324083    0.810348    0.086134    11.00000   -1.20000
AFIX   0
PART    0
C26   1   -0.059152    0.423315    1.220640    11.00000    0.07999    0.18919 =
         0.08487   -0.01511    0.05714    0.00618
AFIX 137
H26A  5   -0.041161    0.393770    1.236528    11.00000   -1.50000
H26B  5   -0.137700    0.432087    1.238874    11.00000   -1.50000
H26C  5    0.022947    0.439410    1.261737    11.00000   -1.50000
AFIX   0
C27   1   -0.226130    0.409994    1.039728    11.00000    0.03979    0.24544 =
         0.12896   -0.08941    0.03786   -0.01331
AFIX 137
H27A  5   -0.218253    0.380105    1.053537    11.00000   -1.50000
H27B  5   -0.247060    0.414974    0.964703    11.00000   -1.50000
H27C  5   -0.300575    0.421355    1.059410    11.00000   -1.50000
AFIX   0
C28   1   -0.107668    0.477625    1.087248    11.00000    0.08398    0.12614 =
         0.14120    0.00239    0.06312    0.04293
AFIX 137
H28A  5   -0.185199    0.487425    1.105434    11.00000   -1.50000
H28B  5   -0.125041    0.484311    1.013531    11.00000   -1.50000
H28C  5   -0.022258    0.491225    1.132694    11.00000   -1.50000
AFIX   0
C12   1    0.677663    0.405712    0.522435    11.00000    0.06251    0.18577 =
         0.05939    0.02557    0.03495    0.01835
AFIX 137
H12A  5    0.627352    0.431867    0.500286    11.00000   -1.50000
H12B  5    0.616723    0.382494    0.488578    11.00000   -1.50000
H12C  5    0.758434    0.405524    0.501824    11.00000   -1.50000
AFIX   0
C13   1    0.819887    0.364494    0.674075    11.00000    0.06729    0.13436 =
         0.13022    0.06448    0.06888    0.05173
AFIX 137
H13A  5    0.893759    0.367417    0.646234    11.00000   -1.50000
H13B  5    0.767093    0.339185    0.645874    11.00000   -1.50000
H13C  5    0.860492    0.362819    0.751041    11.00000   -1.50000
AFIX   0
C14   1    0.803915    0.439338    0.693211    11.00000    0.09186    0.13230 =
         0.12962   -0.03661    0.07986   -0.05218
AFIX 137
H14A  5    0.842263    0.435485    0.769712    11.00000   -1.50000
H14B  5    0.741714    0.463326    0.675657    11.00000   -1.50000
H14C  5    0.879378    0.444065    0.667873    11.00000   -1.50000
AFIX   0
HKLF    4  1.0  1.00  0.00  0.00  0.00  1.00  0.00  0.00  0.00  1.00

REM  Zn_B_Phen_0m in P2(1)/c
REM R1 =  0.0812 for    2973 Fo > 4sig(Fo)  and  0.2885 for all    9902 data
REM    500 parameters refined using      0 restraints

END

WGHT      0.0000      0.0000

REM Highest difference peak  0.253,  deepest hole -0.444,  1-sigma level  0.056
Q1    1   0.2468  0.3348  0.9589  11.00000  0.05    0.25
Q2    1   0.4646  0.2194  1.2120  11.00000  0.05    0.25
Q3    1   0.7217  0.4457  0.5782  11.00000  0.05    0.24
Q4    1   0.2573  0.4549  1.2870  11.00000  0.05    0.24
Q5    1  -0.1971  0.4515  0.9952  11.00000  0.05    0.24
;
_shelx_res_checksum              29478
_vrf_RINTA01_7                   
;
PROBLEM: The value of Rint is greater than 0.25
RESPONSE: This was a small, poorly diffracting crystal
(maximum dimension is 0.1 mm, leading to a large
amount of low intensity data)
;
_vrf_PLAT020_7                   
;
PROBLEM: The value of Rint is greater than 0.12 .........      0.281 Report
RESPONSE: This was a small, poorly diffracting crystal
(maximum dimension is 0.1 mm, leading to a large
amount of low intensity data)
;
_vrf_PLAT029_7                   
;
PROBLEM: _diffrn_measured_fraction_theta_full Low .......      0.939 Note  
RESPONSE: This was a small, poorly diffracting crystal
(maximum dimension is 0.1 mm, leading to a large
amount of low intensity data)
;
_vrf_PLAT331_7                   
;
PROBLEM: Small Average Phenyl   C-C Dist. C42    -C47           1.35 Ang.  
RESPONSE: These distances correspond to an included toluene 
molecule exhibiting high thermal motion.
;
####################################################################### 
# 
# This file contains crystal structure data downloaded from the 
# Cambridge Structural Database (CSD) hosted by the Cambridge 
# Crystallographic Data Centre (CCDC).
# 
# Full information about CCDC data access policies and citation 
# guidelines are available at http://www.ccdc.cam.ac.uk/access/V1 
# 
# Audit and citation data items may have been added by the CCDC. 
# Please retain this information to preserve the provenance of 
# this file and to allow appropriate attribution of the data. 
# 
#######################################################################

data_10
_database_code_depnum_ccdc_archive 'CCDC 1405647'
_audit_update_record             
;
2015-10-06 deposited with the CCDC.
2015-10-27 downloaded from the CCDC.
;

_audit_creation_method           SHELXL-2014
_chemical_name_systematic        
;
 ?
;
_chemical_name_common            10
_chemical_melting_point          ?
_chemical_formula_moiety         ?
_chemical_formula_sum            'C31 H36 N O2 Zn0.50'
_chemical_formula_weight         487.29

loop_
_atom_type_symbol
_atom_type_description
_atom_type_scat_dispersion_real
_atom_type_scat_dispersion_imag
_atom_type_scat_source
C C 0.0033 0.0016 'International Tables Vol C Tables 4.2.6.8 and 6.1.1.4'
H H 0.0000 0.0000 'International Tables Vol C Tables 4.2.6.8 and 6.1.1.4'
N N 0.0061 0.0033 'International Tables Vol C Tables 4.2.6.8 and 6.1.1.4'
O O 0.0106 0.0060 'International Tables Vol C Tables 4.2.6.8 and 6.1.1.4'
Zn Zn 0.2839 1.4301 'International Tables Vol C Tables 4.2.6.8 and 6.1.1.4'

_space_group_crystal_system      monoclinic
_space_group_IT_number           14
_space_group_name_H-M_alt        'P 21/n'
_space_group_name_Hall           '-P 2yn'

_shelx_space_group_comment       
;
The symmetry employed for this shelxl refinement is uniquely defined
by the following loop, which should always be used as a source of
symmetry information in preference to the above space-group names.
They are only intended as comments.
;

loop_
_space_group_symop_operation_xyz
'x, y, z'
'-x+1/2, y+1/2, -z+1/2'
'-x, -y, -z'
'x-1/2, -y-1/2, z-1/2'

_cell_length_a                   7.6947(9)
_cell_length_b                   13.1945(15)
_cell_length_c                   27.271(3)
_cell_angle_alpha                90
_cell_angle_beta                 95.507(2)
_cell_angle_gamma                90
_cell_volume                     2756.0(5)
_cell_formula_units_Z            4
_cell_measurement_temperature    100(2)
_cell_measurement_reflns_used    ?
_cell_measurement_theta_min      ?
_cell_measurement_theta_max      ?

_exptl_crystal_description       plate
_exptl_crystal_colour            green
_exptl_crystal_density_meas      ?
_exptl_crystal_density_method    ?
_exptl_crystal_density_diffrn    1.174
_exptl_crystal_F_000             1040
_exptl_transmission_factor_min   ?
_exptl_transmission_factor_max   ?
_exptl_crystal_size_max          0.3
_exptl_crystal_size_mid          0.2
_exptl_crystal_size_min          0.05
_exptl_absorpt_coefficient_mu    0.493
_shelx_estimated_absorpt_T_min   ?
_shelx_estimated_absorpt_T_max   ?
_exptl_absorpt_correction_type   none
_exptl_absorpt_correction_T_min  ?
_exptl_absorpt_correction_T_max  ?
_exptl_absorpt_process_details   ?

_exptl_special_details           
;
 ?
;

_diffrn_ambient_temperature      100(2)
_diffrn_radiation_wavelength     0.71073
_diffrn_radiation_type           MoK\a
_diffrn_source                   ?
_diffrn_measurement_device_type  'Bruker D8'
_diffrn_measurement_method       ?
_diffrn_detector_area_resol_mean ?
_diffrn_reflns_number            31961
_diffrn_reflns_av_unetI/netI     0.1175
_diffrn_reflns_av_R_equivalents  0.1199
_diffrn_reflns_limit_h_min       -9
_diffrn_reflns_limit_h_max       10
_diffrn_reflns_limit_k_min       -17
_diffrn_reflns_limit_k_max       17
_diffrn_reflns_limit_l_min       -35
_diffrn_reflns_limit_l_max       35
_diffrn_reflns_theta_min         1.500
_diffrn_reflns_theta_max         28.828
_diffrn_reflns_theta_full        25.242
_diffrn_measured_fraction_theta_max 0.925
_diffrn_measured_fraction_theta_full 1.000
_diffrn_reflns_Laue_measured_fraction_max 0.925
_diffrn_reflns_Laue_measured_fraction_full 1.000
_diffrn_reflns_point_group_measured_fraction_max 0.925
_diffrn_reflns_point_group_measured_fraction_full 1.000
_reflns_number_total             6683
_reflns_number_gt                3753
_reflns_threshold_expression     'I > 2\s(I)'
_reflns_Friedel_coverage         0.000
_reflns_Friedel_fraction_max     .
_reflns_Friedel_fraction_full    .

_reflns_special_details          
;
 Reflections were merged by SHELXL according to the crystal
 class for the calculation of statistics and refinement.
 
 _reflns_Friedel_fraction is defined as the number of unique
 Friedel pairs measured divided by the number that would be
 possible theoretically, ignoring centric projections and
 systematic absences.
;

_computing_data_collection       ?
_computing_cell_refinement       ?
_computing_data_reduction        ?
_computing_structure_solution    ?
_computing_structure_refinement  'SHELXL-2014 (Sheldrick, 2014)'
_computing_molecular_graphics    ?
_computing_publication_material  ?

_refine_special_details          
;
 ?
;
_refine_ls_structure_factor_coef Fsqd
_refine_ls_matrix_type           full
_refine_ls_weighting_scheme      calc
_refine_ls_weighting_details     
'w=1/[\s^2^(Fo^2^)+(0.0590P)^2^] where P=(Fo^2^+2Fc^2^)/3'
_atom_sites_solution_primary     ?
_atom_sites_solution_secondary   ?
_atom_sites_solution_hydrogens   geom
_refine_ls_hydrogen_treatment    constr
_refine_ls_extinction_method     SHELXL
_refine_ls_extinction_coef       0.0062(6)
_refine_ls_extinction_expression Fc^*^=kFc[1+0.001xFc^2^\l^3^/sin(2\q)]^-1/4^
_refine_ls_number_reflns         6683
_refine_ls_number_parameters     321
_refine_ls_number_restraints     0
_refine_ls_R_factor_all          0.1315
_refine_ls_R_factor_gt           0.0583
_refine_ls_wR_factor_ref         0.1434
_refine_ls_wR_factor_gt          0.1168
_refine_ls_goodness_of_fit_ref   1.001
_refine_ls_restrained_S_all      1.001
_refine_ls_shift/su_max          0.000
_refine_ls_shift/su_mean         0.000

loop_
_atom_site_label
_atom_site_type_symbol
_atom_site_fract_x
_atom_site_fract_y
_atom_site_fract_z
_atom_site_U_iso_or_equiv
_atom_site_adp_type
_atom_site_occupancy
_atom_site_site_symmetry_order
_atom_site_calc_flag
_atom_site_refinement_flags_posn
_atom_site_refinement_flags_adp
_atom_site_refinement_flags_occupancy
_atom_site_disorder_assembly
_atom_site_disorder_group
Zn1 Zn 0.0000 0.5000 0.5000 0.02031(15) Uani 1 2 d S . P . .
O1 O 0.1487(2) 0.41258(14) 0.55258(7) 0.0232(5) Uani 1 1 d . . . . .
O2 O -0.1054(2) 0.54897(14) 0.56296(7) 0.0216(5) Uani 1 1 d . . . . .
N1 N 0.1988(3) 0.61717(17) 0.51031(9) 0.0217(6) Uani 1 1 d . . . . .
C1 C 0.1124(4) 0.4362(2) 0.59625(11) 0.0219(7) Uani 1 1 d . . . . .
C2 C -0.0286(3) 0.5087(2) 0.60198(10) 0.0196(6) Uani 1 1 d . . . . .
C3 C -0.0781(4) 0.5307(2) 0.65051(11) 0.0214(7) Uani 1 1 d . . . . .
C4 C 0.0178(4) 0.4842(2) 0.68974(11) 0.0247(7) Uani 1 1 d . . . . .
H4 H -0.0133 0.4981 0.7219 0.030 Uiso 1 1 calc R U . . .
C5 C 0.1609(4) 0.4165(2) 0.68504(12) 0.0262(7) Uani 1 1 d . . . . .
C6 C 0.2055(4) 0.3938(2) 0.63901(11) 0.0252(7) Uani 1 1 d . . . . .
H6 H 0.3001 0.3490 0.6355 0.030 Uiso 1 1 calc R U . . .
C7 C -0.2299(4) 0.6024(2) 0.65746(11) 0.0251(7) Uani 1 1 d . . . . .
C8 C -0.1861(4) 0.7092(2) 0.63864(12) 0.0350(8) Uani 1 1 d . . . . .
H8A H -0.0783 0.7337 0.6568 0.053 Uiso 1 1 calc R U . . .
H8B H -0.2820 0.7557 0.6437 0.053 Uiso 1 1 calc R U . . .
H8C H -0.1704 0.7057 0.6034 0.053 Uiso 1 1 calc R U . . .
C9 C -0.3993(4) 0.5644(3) 0.62912(12) 0.0333(8) Uani 1 1 d . . . . .
H9A H -0.3855 0.5632 0.5938 0.050 Uiso 1 1 calc R U . . .
H9B H -0.4956 0.6098 0.6353 0.050 Uiso 1 1 calc R U . . .
H9C H -0.4249 0.4958 0.6402 0.050 Uiso 1 1 calc R U . . .
C10 C -0.2634(4) 0.6115(2) 0.71168(12) 0.0345(8) Uani 1 1 d . . . . .
H10A H -0.2906 0.5444 0.7244 0.052 Uiso 1 1 calc R U . . .
H10B H -0.3620 0.6573 0.7147 0.052 Uiso 1 1 calc R U . . .
H10C H -0.1590 0.6385 0.7307 0.052 Uiso 1 1 calc R U . . .
C11 C 0.2560(4) 0.3729(3) 0.73233(12) 0.0318(8) Uani 1 1 d . . . . .
C12 C 0.1293(5) 0.3015(3) 0.75584(13) 0.0403(9) Uani 1 1 d . . . . .
H12A H 0.1870 0.2733 0.7864 0.060 Uiso 1 1 calc R U . . .
H12B H 0.0948 0.2462 0.7329 0.060 Uiso 1 1 calc R U . . .
H12C H 0.0254 0.3395 0.7631 0.060 Uiso 1 1 calc R U . . .
C13 C 0.3142(5) 0.4583(3) 0.76823(13) 0.0419(9) Uani 1 1 d . . . . .
H13A H 0.2118 0.4967 0.7764 0.063 Uiso 1 1 calc R U . . .
H13B H 0.3942 0.5036 0.7529 0.063 Uiso 1 1 calc R U . . .
H13C H 0.3737 0.4293 0.7984 0.063 Uiso 1 1 calc R U . . .
C14 C 0.4174(5) 0.3118(3) 0.72197(13) 0.0543(11) Uani 1 1 d . . . . .
H14A H 0.4951 0.3544 0.7043 0.081 Uiso 1 1 calc R U . . .
H14B H 0.3815 0.2526 0.7018 0.081 Uiso 1 1 calc R U . . .
H14C H 0.4791 0.2893 0.7532 0.081 Uiso 1 1 calc R U . . .
C15 C 0.3537(4) 0.6016(2) 0.49254(11) 0.0223(7) Uani 1 1 d . . . . .
H15 H 0.3712 0.5392 0.4763 0.027 Uiso 1 1 calc R U . . .
C16 C 0.4880(4) 0.6705(2) 0.49645(11) 0.0237(7) Uani 1 1 d . . . . .
H16 H 0.5958 0.6547 0.4839 0.028 Uiso 1 1 calc R U . . .
C17 C 0.4650(4) 0.7637(2) 0.51893(11) 0.0215(6) Uani 1 1 d . . . . .
C18 C 0.3058(4) 0.7797(2) 0.53778(11) 0.0263(7) Uani 1 1 d . . . . .
H18 H 0.2844 0.8415 0.5540 0.032 Uiso 1 1 calc R U . . .
C19 C 0.1781(4) 0.7054(2) 0.53292(11) 0.0266(7) Uani 1 1 d . . . . .
H19 H 0.0706 0.7178 0.5463 0.032 Uiso 1 1 calc R U . . .
C20 C 0.5976(4) 0.8435(2) 0.52177(11) 0.0240(7) Uani 1 1 d . . . . .
H20 H 0.5756 0.9024 0.5402 0.029 Uiso 1 1 calc R U . . .
C21 C 0.7464(4) 0.8403(2) 0.50072(11) 0.0255(7) Uani 1 1 d . . . . .
H21 H 0.7710 0.7799 0.4838 0.031 Uiso 1 1 calc R U . . .
C22 C 0.8756(4) 0.9221(2) 0.50146(11) 0.0227(7) Uani 1 1 d . . . . .
C23 C 0.8812(4) 1.0020(2) 0.53488(11) 0.0272(7) Uani 1 1 d . . . . .
H23 H 0.8003 1.0038 0.5591 0.033 Uiso 1 1 calc R U . . .
C24 C 1.0024(4) 1.0784(2) 0.53327(12) 0.0281(7) Uani 1 1 d . . . . .
H24 H 1.0031 1.1325 0.5563 0.034 Uiso 1 1 calc R U . . .
C25T C 0.7237(5) 0.7640(3) 0.87218(14) 0.0504(10) Uani 1 1 d . . . . .
H25A H 0.6344 0.7754 0.8446 0.076 Uiso 1 1 calc R U . . .
H25B H 0.8134 0.8167 0.8722 0.076 Uiso 1 1 calc R U . . .
H25C H 0.6697 0.7664 0.9033 0.076 Uiso 1 1 calc R U . . .
C26T C 0.8062(4) 0.6617(2) 0.86672(12) 0.0316(8) Uani 1 1 d . . . . .
C27T C 0.7170(4) 0.5843(2) 0.84095(12) 0.0321(8) Uani 1 1 d . . . . .
H27T H 0.6020 0.5964 0.8262 0.039 Uiso 1 1 calc R U . . .
C28T C 0.7908(4) 0.4898(2) 0.83616(12) 0.0354(8) Uani 1 1 d . . . . .
H28T H 0.7266 0.4376 0.8186 0.043 Uiso 1 1 calc R U . . .
C29T C 0.9592(4) 0.4717(2) 0.85705(12) 0.0336(8) Uani 1 1 d . . . . .
H29T H 1.0111 0.4070 0.8539 0.040 Uiso 1 1 calc R U . . .
C30T C 1.0511(5) 0.5482(3) 0.88244(13) 0.0376(8) Uani 1 1 d . . . . .
H30T H 1.1671 0.5365 0.8966 0.045 Uiso 1 1 calc R U . . .
C31T C 0.9736(4) 0.6422(2) 0.88728(12) 0.0338(8) Uani 1 1 d . . . . .
H31T H 1.0373 0.6942 0.9051 0.041 Uiso 1 1 calc R U . . .

loop_
_atom_site_aniso_label
_atom_site_aniso_U_11
_atom_site_aniso_U_22
_atom_site_aniso_U_33
_atom_site_aniso_U_23
_atom_site_aniso_U_13
_atom_site_aniso_U_12
Zn1 0.0199(3) 0.0172(2) 0.0245(3) -0.0015(2) 0.00519(19) -0.0038(2)
O1 0.0226(11) 0.0233(11) 0.0249(12) -0.0012(9) 0.0089(9) -0.0010(9)
O2 0.0201(11) 0.0204(11) 0.0244(12) 0.0003(9) 0.0022(9) -0.0026(9)
N1 0.0205(13) 0.0183(13) 0.0267(15) -0.0007(11) 0.0044(11) -0.0028(10)
C1 0.0180(15) 0.0174(15) 0.0307(18) 0.0002(13) 0.0050(13) -0.0050(12)
C2 0.0189(14) 0.0151(14) 0.0248(16) -0.0012(13) 0.0024(12) -0.0058(12)
C3 0.0223(16) 0.0150(14) 0.0276(17) -0.0024(12) 0.0061(13) -0.0044(11)
C4 0.0220(15) 0.0251(18) 0.0276(17) -0.0005(13) 0.0051(13) -0.0025(13)
C5 0.0262(17) 0.0228(16) 0.0297(19) 0.0042(14) 0.0038(14) -0.0030(13)
C6 0.0197(15) 0.0240(17) 0.0324(19) 0.0027(14) 0.0055(14) 0.0006(13)
C7 0.0302(17) 0.0181(16) 0.0279(18) -0.0004(13) 0.0074(14) 0.0035(13)
C8 0.044(2) 0.0231(17) 0.039(2) -0.0015(15) 0.0093(17) 0.0032(15)
C9 0.0251(18) 0.039(2) 0.037(2) -0.0023(16) 0.0078(15) 0.0054(15)
C10 0.039(2) 0.0333(19) 0.033(2) -0.0010(15) 0.0112(16) 0.0060(15)
C11 0.0296(18) 0.0379(19) 0.0281(19) 0.0062(15) 0.0037(15) 0.0064(15)
C12 0.050(2) 0.038(2) 0.033(2) 0.0123(16) 0.0016(17) -0.0003(18)
C13 0.033(2) 0.057(2) 0.035(2) 0.0030(18) -0.0035(16) -0.0057(17)
C14 0.053(2) 0.074(3) 0.036(2) 0.016(2) -0.0014(19) 0.034(2)
C15 0.0226(16) 0.0166(15) 0.0281(18) -0.0015(13) 0.0042(13) 0.0003(12)
C16 0.0205(15) 0.0189(14) 0.0326(18) 0.0020(14) 0.0068(13) -0.0021(13)
C17 0.0203(16) 0.0186(15) 0.0258(16) 0.0020(13) 0.0037(13) -0.0050(12)
C18 0.0273(17) 0.0164(15) 0.0365(19) -0.0062(14) 0.0105(14) -0.0077(13)
C19 0.0223(16) 0.0262(17) 0.0330(19) -0.0037(14) 0.0121(14) -0.0049(13)
C20 0.0286(17) 0.0169(15) 0.0271(18) -0.0029(13) 0.0054(14) -0.0042(13)
C21 0.0277(17) 0.0207(16) 0.0283(18) -0.0043(13) 0.0036(14) -0.0032(13)
C22 0.0213(15) 0.0200(15) 0.0268(17) -0.0015(13) 0.0022(13) -0.0056(12)
C23 0.0248(15) 0.0283(16) 0.0298(17) -0.0061(16) 0.0094(13) -0.0096(15)
C24 0.0261(17) 0.0274(17) 0.0320(19) -0.0099(14) 0.0095(14) -0.0094(14)
C25T 0.063(3) 0.033(2) 0.055(3) -0.0002(19) 0.005(2) 0.0074(19)
C26T 0.039(2) 0.0224(17) 0.034(2) 0.0027(14) 0.0083(16) 0.0019(15)
C27T 0.036(2) 0.0304(19) 0.0296(19) 0.0014(15) 0.0026(15) 0.0035(16)
C28T 0.045(2) 0.0273(19) 0.0332(19) 0.0002(16) 0.0007(16) -0.0042(16)
C29T 0.044(2) 0.0249(18) 0.032(2) -0.0007(14) 0.0047(16) 0.0051(15)
C30T 0.036(2) 0.037(2) 0.039(2) 0.0039(17) 0.0025(16) -0.0009(17)
C31T 0.043(2) 0.0243(18) 0.033(2) 0.0011(15) -0.0014(16) -0.0045(15)

_geom_special_details            
;
 All esds (except the esd in the dihedral angle between two l.s. planes)
 are estimated using the full covariance matrix.  The cell esds are taken
 into account individually in the estimation of esds in distances, angles
 and torsion angles; correlations between esds in cell parameters are only
 used when they are defined by crystal symmetry.  An approximate (isotropic)
 treatment of cell esds is used for estimating esds involving l.s. planes.
;

loop_
_geom_bond_atom_site_label_1
_geom_bond_atom_site_label_2
_geom_bond_distance
_geom_bond_site_symmetry_2
_geom_bond_publ_flag
Zn1 O2 2.0714(19) 3_566 ?
Zn1 O2 2.0715(19) . ?
Zn1 O1 2.093(2) 3_566 ?
Zn1 O1 2.093(2) . ?
Zn1 N1 2.174(2) 3_566 ?
Zn1 N1 2.174(2) . ?
O1 C1 1.288(3) . ?
O2 C2 1.282(3) . ?
N1 C19 1.334(4) . ?
N1 C15 1.345(3) . ?
C1 C6 1.423(4) . ?
C1 C2 1.466(4) . ?
C2 C3 1.441(4) . ?
C3 C4 1.383(4) . ?
C3 C7 1.529(4) . ?
C4 C5 1.434(4) . ?
C4 H4 0.9500 . ?
C5 C6 1.366(4) . ?
C5 C11 1.532(4) . ?
C6 H6 0.9500 . ?
C7 C10 1.530(4) . ?
C7 C9 1.534(4) . ?
C7 C8 1.548(4) . ?
C8 H8A 0.9800 . ?
C8 H8B 0.9800 . ?
C8 H8C 0.9800 . ?
C9 H9A 0.9800 . ?
C9 H9B 0.9800 . ?
C9 H9C 0.9800 . ?
C10 H10A 0.9800 . ?
C10 H10B 0.9800 . ?
C10 H10C 0.9800 . ?
C11 C14 1.530(4) . ?
C11 C13 1.531(5) . ?
C11 C12 1.539(4) . ?
C12 H12A 0.9800 . ?
C12 H12B 0.9800 . ?
C12 H12C 0.9800 . ?
C13 H13A 0.9800 . ?
C13 H13B 0.9800 . ?
C13 H13C 0.9800 . ?
C14 H14A 0.9800 . ?
C14 H14B 0.9800 . ?
C14 H14C 0.9800 . ?
C15 C16 1.373(4) . ?
C15 H15 0.9500 . ?
C16 C17 1.393(4) . ?
C16 H16 0.9500 . ?
C17 C18 1.390(4) . ?
C17 C20 1.463(4) . ?
C18 C19 1.386(4) . ?
C18 H18 0.9500 . ?
C19 H19 0.9500 . ?
C20 C21 1.329(4) . ?
C20 H20 0.9500 . ?
C21 C22 1.466(4) . ?
C21 H21 0.9500 . ?
C22 C23 1.391(4) . ?
C22 C24 1.396(4) 3_776 ?
C23 C24 1.378(4) . ?
C23 H23 0.9500 . ?
C24 C22 1.396(4) 3_776 ?
C24 H24 0.9500 . ?
C25T C26T 1.505(4) . ?
C25T H25A 0.9800 . ?
C25T H25B 0.9800 . ?
C25T H25C 0.9800 . ?
C26T C31T 1.379(5) . ?
C26T C27T 1.384(4) . ?
C27T C28T 1.381(4) . ?
C27T H27T 0.9500 . ?
C28T C29T 1.385(5) . ?
C28T H28T 0.9500 . ?
C29T C30T 1.380(5) . ?
C29T H29T 0.9500 . ?
C30T C31T 1.388(4) . ?
C30T H30T 0.9500 . ?
C31T H31T 0.9500 . ?

loop_
_geom_angle_atom_site_label_1
_geom_angle_atom_site_label_2
_geom_angle_atom_site_label_3
_geom_angle
_geom_angle_site_symmetry_1
_geom_angle_site_symmetry_3
_geom_angle_publ_flag
O2 Zn1 O2 180.0 3_566 . ?
O2 Zn1 O1 80.56(8) 3_566 3_566 ?
O2 Zn1 O1 99.44(8) . 3_566 ?
O2 Zn1 O1 99.44(8) 3_566 . ?
O2 Zn1 O1 80.56(8) . . ?
O1 Zn1 O1 180.0 3_566 . ?
O2 Zn1 N1 89.87(8) 3_566 3_566 ?
O2 Zn1 N1 90.13(8) . 3_566 ?
O1 Zn1 N1 88.38(8) 3_566 3_566 ?
O1 Zn1 N1 91.62(8) . 3_566 ?
O2 Zn1 N1 90.13(8) 3_566 . ?
O2 Zn1 N1 89.87(8) . . ?
O1 Zn1 N1 91.62(8) 3_566 . ?
O1 Zn1 N1 88.38(8) . . ?
N1 Zn1 N1 180.0 3_566 . ?
C1 O1 Zn1 110.31(17) . . ?
C2 O2 Zn1 111.87(17) . . ?
C19 N1 C15 116.7(2) . . ?
C19 N1 Zn1 124.48(19) . . ?
C15 N1 Zn1 118.78(19) . . ?
O1 C1 C6 121.7(3) . . ?
O1 C1 C2 119.0(3) . . ?
C6 C1 C2 119.3(3) . . ?
O2 C2 C3 122.5(3) . . ?
O2 C2 C1 118.0(3) . . ?
C3 C2 C1 119.5(3) . . ?
C4 C3 C2 116.9(3) . . ?
C4 C3 C7 122.4(3) . . ?
C2 C3 C7 120.7(3) . . ?
C3 C4 C5 124.4(3) . . ?
C3 C4 H4 117.8 . . ?
C5 C4 H4 117.8 . . ?
C6 C5 C4 118.8(3) . . ?
C6 C5 C11 123.3(3) . . ?
C4 C5 C11 117.9(3) . . ?
C5 C6 C1 121.1(3) . . ?
C5 C6 H6 119.5 . . ?
C1 C6 H6 119.5 . . ?
C3 C7 C10 111.7(2) . . ?
C3 C7 C9 110.9(2) . . ?
C10 C7 C9 107.4(3) . . ?
C3 C7 C8 109.2(2) . . ?
C10 C7 C8 108.1(2) . . ?
C9 C7 C8 109.4(3) . . ?
C7 C8 H8A 109.5 . . ?
C7 C8 H8B 109.5 . . ?
H8A C8 H8B 109.5 . . ?
C7 C8 H8C 109.5 . . ?
H8A C8 H8C 109.5 . . ?
H8B C8 H8C 109.5 . . ?
C7 C9 H9A 109.5 . . ?
C7 C9 H9B 109.5 . . ?
H9A C9 H9B 109.5 . . ?
C7 C9 H9C 109.5 . . ?
H9A C9 H9C 109.5 . . ?
H9B C9 H9C 109.5 . . ?
C7 C10 H10A 109.5 . . ?
C7 C10 H10B 109.5 . . ?
H10A C10 H10B 109.5 . . ?
C7 C10 H10C 109.5 . . ?
H10A C10 H10C 109.5 . . ?
H10B C10 H10C 109.5 . . ?
C14 C11 C13 108.2(3) . . ?
C14 C11 C5 111.9(3) . . ?
C13 C11 C5 110.4(3) . . ?
C14 C11 C12 108.2(3) . . ?
C13 C11 C12 110.0(3) . . ?
C5 C11 C12 108.1(3) . . ?
C11 C12 H12A 109.5 . . ?
C11 C12 H12B 109.5 . . ?
H12A C12 H12B 109.5 . . ?
C11 C12 H12C 109.5 . . ?
H12A C12 H12C 109.5 . . ?
H12B C12 H12C 109.5 . . ?
C11 C13 H13A 109.5 . . ?
C11 C13 H13B 109.5 . . ?
H13A C13 H13B 109.5 . . ?
C11 C13 H13C 109.5 . . ?
H13A C13 H13C 109.5 . . ?
H13B C13 H13C 109.5 . . ?
C11 C14 H14A 109.5 . . ?
C11 C14 H14B 109.5 . . ?
H14A C14 H14B 109.5 . . ?
C11 C14 H14C 109.5 . . ?
H14A C14 H14C 109.5 . . ?
H14B C14 H14C 109.5 . . ?
N1 C15 C16 123.9(3) . . ?
N1 C15 H15 118.1 . . ?
C16 C15 H15 118.1 . . ?
C15 C16 C17 119.5(3) . . ?
C15 C16 H16 120.3 . . ?
C17 C16 H16 120.3 . . ?
C18 C17 C16 116.8(3) . . ?
C18 C17 C20 120.4(3) . . ?
C16 C17 C20 122.8(3) . . ?
C19 C18 C17 120.0(3) . . ?
C19 C18 H18 120.0 . . ?
C17 C18 H18 120.0 . . ?
N1 C19 C18 123.1(3) . . ?
N1 C19 H19 118.4 . . ?
C18 C19 H19 118.4 . . ?
C21 C20 C17 125.4(3) . . ?
C21 C20 H20 117.3 . . ?
C17 C20 H20 117.3 . . ?
C20 C21 C22 125.6(3) . . ?
C20 C21 H21 117.2 . . ?
C22 C21 H21 117.2 . . ?
C23 C22 C24 117.9(3) . 3_776 ?
C23 C22 C21 123.0(3) . . ?
C24 C22 C21 119.1(3) 3_776 . ?
C24 C23 C22 120.8(3) . . ?
C24 C23 H23 119.6 . . ?
C22 C23 H23 119.6 . . ?
C23 C24 C22 121.3(3) . 3_776 ?
C23 C24 H24 119.3 . . ?
C22 C24 H24 119.3 3_776 . ?
C26T C25T H25A 109.5 . . ?
C26T C25T H25B 109.5 . . ?
H25A C25T H25B 109.5 . . ?
C26T C25T H25C 109.5 . . ?
H25A C25T H25C 109.5 . . ?
H25B C25T H25C 109.5 . . ?
C31T C26T C27T 117.8(3) . . ?
C31T C26T C25T 120.9(3) . . ?
C27T C26T C25T 121.3(3) . . ?
C28T C27T C26T 121.7(3) . . ?
C28T C27T H27T 119.2 . . ?
C26T C27T H27T 119.2 . . ?
C27T C28T C29T 119.6(3) . . ?
C27T C28T H28T 120.2 . . ?
C29T C28T H28T 120.2 . . ?
C30T C29T C28T 119.7(3) . . ?
C30T C29T H29T 120.2 . . ?
C28T C29T H29T 120.2 . . ?
C29T C30T C31T 119.8(3) . . ?
C29T C30T H30T 120.1 . . ?
C31T C30T H30T 120.1 . . ?
C26T C31T C30T 121.4(3) . . ?
C26T C31T H31T 119.3 . . ?
C30T C31T H31T 119.3 . . ?

_refine_diff_density_max         0.445
_refine_diff_density_min         -0.698
_refine_diff_density_rms         0.081

_shelxl_version_number           2014-3

_shelx_res_file                  
;
TITL MG29_0m_a.res in P2(1)/n
CELL  0.71073   7.6947  13.1945  27.2710   90.000   95.507   90.000
ZERR     4.00   0.0009   0.0015   0.0030    0.000    0.002    0.000
LATT   1
SYMM  1/2 - X, 1/2 + Y, 1/2 - Z
SFAC  C    H    N    O    ZN
UNIT  124  144  4    8    2
MERG   2
FMAP   2
PLAN   20
ACTA
BOND   $H
L.S.  6
TEMP  -173.00
WGHT    0.059000
EXTI    0.006195
FVAR       0.45820
ZN1   5    0.000000    0.500000    0.500000    10.50000    0.01987    0.01716 =
         0.02450   -0.00149    0.00519   -0.00383
O1    4    0.148719    0.412576    0.552577    11.00000    0.02264    0.02331 =
         0.02487   -0.00119    0.00895   -0.00104
O2    4   -0.105432    0.548968    0.562961    11.00000    0.02011    0.02037 =
         0.02445    0.00026    0.00220   -0.00263
N1    3    0.198825    0.617172    0.510308    11.00000    0.02053    0.01828 =
         0.02674   -0.00071    0.00438   -0.00277
C1    1    0.112400    0.436230    0.596254    11.00000    0.01800    0.01735 =
         0.03074    0.00021    0.00499   -0.00499
C2    1   -0.028617    0.508673    0.601978    11.00000    0.01890    0.01506 =
         0.02485   -0.00117    0.00243   -0.00578
C3    1   -0.078072    0.530730    0.650511    11.00000    0.02225    0.01502 =
         0.02757   -0.00235    0.00612   -0.00438
C4    1    0.017773    0.484218    0.689735    11.00000    0.02195    0.02512 =
         0.02758   -0.00051    0.00505   -0.00253
AFIX  43
H4    2   -0.013343    0.498083    0.721941    11.00000   -1.20000
AFIX   0
C5    1    0.160915    0.416493    0.685042    11.00000    0.02624    0.02282 =
         0.02970    0.00424    0.00377   -0.00298
C6    1    0.205489    0.393816    0.639009    11.00000    0.01974    0.02400 =
         0.03243    0.00273    0.00548    0.00061
AFIX  43
H6    2    0.300135    0.349020    0.635477    11.00000   -1.20000
AFIX   0
C7    1   -0.229871    0.602392    0.657459    11.00000    0.03025    0.01813 =
         0.02787   -0.00045    0.00738    0.00347
C8    1   -0.186127    0.709184    0.638642    11.00000    0.04412    0.02310 =
         0.03881   -0.00148    0.00927    0.00317
AFIX 137
H8A   2   -0.078323    0.733727    0.656846    11.00000   -1.50000
H8B   2   -0.281997    0.755747    0.643717    11.00000   -1.50000
H8C   2   -0.170361    0.705700    0.603447    11.00000   -1.50000
AFIX   0
C9    1   -0.399262    0.564365    0.629121    11.00000    0.02507    0.03907 =
         0.03681   -0.00232    0.00784    0.00536
AFIX 137
H9A   2   -0.385463    0.563249    0.593773    11.00000   -1.50000
H9B   2   -0.495568    0.609771    0.635297    11.00000   -1.50000
H9C   2   -0.424939    0.495790    0.640196    11.00000   -1.50000
AFIX   0
C10   1   -0.263396    0.611471    0.711680    11.00000    0.03870    0.03331 =
         0.03303   -0.00101    0.01120    0.00602
AFIX 137
H10A  2   -0.290623    0.544449    0.724410    11.00000   -1.50000
H10B  2   -0.362033    0.657294    0.714700    11.00000   -1.50000
H10C  2   -0.159008    0.638485    0.730662    11.00000   -1.50000
AFIX   0
C11   1    0.255975    0.372898    0.732330    11.00000    0.02964    0.03786 =
         0.02807    0.00617    0.00373    0.00637
C12   1    0.129283    0.301486    0.755835    11.00000    0.04968    0.03761 =
         0.03324    0.01233    0.00165   -0.00026
AFIX 137
H12A  2    0.187016    0.273299    0.786424    11.00000   -1.50000
H12B  2    0.094803    0.246240    0.732922    11.00000   -1.50000
H12C  2    0.025362    0.339451    0.763126    11.00000   -1.50000
AFIX   0
C13   1    0.314155    0.458301    0.768225    11.00000    0.03264    0.05654 =
         0.03509    0.00297   -0.00349   -0.00574
AFIX 137
H13A  2    0.211761    0.496693    0.776376    11.00000   -1.50000
H13B  2    0.394193    0.503592    0.752903    11.00000   -1.50000
H13C  2    0.373748    0.429281    0.798371    11.00000   -1.50000
AFIX   0
C14   1    0.417408    0.311805    0.721973    11.00000    0.05252    0.07384 =
         0.03551    0.01580   -0.00137    0.03377
AFIX 137
H14A  2    0.495097    0.354367    0.704298    11.00000   -1.50000
H14B  2    0.381462    0.252592    0.701798    11.00000   -1.50000
H14C  2    0.479088    0.289316    0.753188    11.00000   -1.50000
AFIX   0
C15   1    0.353673    0.601572    0.492536    11.00000    0.02257    0.01657 =
         0.02811   -0.00148    0.00423    0.00027
AFIX  43
H15   2    0.371158    0.539203    0.476312    11.00000   -1.20000
AFIX   0
C16   1    0.488019    0.670465    0.496452    11.00000    0.02049    0.01889 =
         0.03259    0.00204    0.00680   -0.00209
AFIX  43
H16   2    0.595827    0.654682    0.483930    11.00000   -1.20000
AFIX   0
C17   1    0.465028    0.763709    0.518932    11.00000    0.02031    0.01858 =
         0.02577    0.00202    0.00366   -0.00499
C18   1    0.305753    0.779686    0.537780    11.00000    0.02728    0.01642 =
         0.03652   -0.00621    0.01046   -0.00772
AFIX  43
H18   2    0.284438    0.841549    0.553990    11.00000   -1.20000
AFIX   0
C19   1    0.178062    0.705356    0.532919    11.00000    0.02235    0.02618 =
         0.03302   -0.00369    0.01208   -0.00495
AFIX  43
H19   2    0.070605    0.717804    0.546331    11.00000   -1.20000
AFIX   0
C20   1    0.597612    0.843474    0.521774    11.00000    0.02861    0.01686 =
         0.02709   -0.00285    0.00540   -0.00423
AFIX  43
H20   2    0.575621    0.902444    0.540188    11.00000   -1.20000
AFIX   0
C21   1    0.746355    0.840277    0.500721    11.00000    0.02765    0.02074 =
         0.02827   -0.00427    0.00357   -0.00322
AFIX  43
H21   2    0.771009    0.779860    0.483750    11.00000   -1.20000
AFIX   0
C22   1    0.875581    0.922060    0.501464    11.00000    0.02125    0.02002 =
         0.02679   -0.00148    0.00216   -0.00562
C23   1    0.881158    1.001953    0.534879    11.00000    0.02482    0.02831 =
         0.02980   -0.00610    0.00944   -0.00960
AFIX  43
H23   2    0.800342    1.003804    0.559101    11.00000   -1.20000
AFIX   0
C24   1    1.002443    1.078424    0.533275    11.00000    0.02608    0.02742 =
         0.03199   -0.00986    0.00950   -0.00940
AFIX  43
H24   2    1.003072    1.132549    0.556264    11.00000   -1.20000
AFIX   0
C25T  1    0.723720    0.763981    0.872180    11.00000    0.06304    0.03292 =
         0.05501   -0.00023    0.00488    0.00744
AFIX 137
H25A  2    0.634382    0.775383    0.844634    11.00000   -1.50000
H25B  2    0.813395    0.816725    0.872193    11.00000   -1.50000
H25C  2    0.669674    0.766450    0.903267    11.00000   -1.50000
AFIX   0
C26T  1    0.806188    0.661701    0.866725    11.00000    0.03921    0.02238 =
         0.03418    0.00269    0.00827    0.00185
C27T  1    0.716974    0.584259    0.840953    11.00000    0.03616    0.03042 =
         0.02964    0.00140    0.00257    0.00352
AFIX  43
H27T  2    0.601975    0.596398    0.826183    11.00000   -1.20000
AFIX   0
C28T  1    0.790829    0.489833    0.836164    11.00000    0.04524    0.02726 =
         0.03322    0.00018    0.00074   -0.00418
AFIX  43
H28T  2    0.726553    0.437597    0.818647    11.00000   -1.20000
AFIX   0
C29T  1    0.959167    0.471742    0.857050    11.00000    0.04396    0.02486 =
         0.03224   -0.00067    0.00471    0.00508
AFIX  43
H29T  2    1.011077    0.407029    0.853910    11.00000   -1.20000
AFIX   0
C30T  1    1.051095    0.548190    0.882444    11.00000    0.03633    0.03697 =
         0.03929    0.00387    0.00245   -0.00091
AFIX  43
H30T  2    1.167068    0.536530    0.896575    11.00000   -1.20000
AFIX   0
C31T  1    0.973593    0.642186    0.887278    11.00000    0.04306    0.02430 =
         0.03306    0.00114   -0.00136   -0.00452
AFIX  43
H31T  2    1.037264    0.694206    0.905134    11.00000   -1.20000
AFIX   0
HKLF    4

REM  MG29_0m_a.res in P2(1)/n
REM R1 =  0.0583 for    3753 Fo > 4sig(Fo)  and  0.1315 for all    6683 data
REM    321 parameters refined using      0 restraints

END

WGHT      0.0590      0.0000

REM Highest difference peak  0.445,  deepest hole -0.698,  1-sigma level  0.081
Q1    1   0.0067  0.3991  0.5174  11.00000  0.05    0.45
Q2    1   0.1758  0.5036  0.4844  11.00000  0.05    0.43
Q3    1  -0.0310  0.4099  0.4754  11.00000  0.05    0.42
Q4    1   0.1609  0.5490  0.5099  11.00000  0.05    0.42
Q5    1   0.0847  0.5814  0.4889  11.00000  0.05    0.40
Q6    1   0.0707  0.4182  0.4867  11.00000  0.05    0.38
Q7    1  -0.0892  0.4775  0.4524  11.00000  0.05    0.36
Q8    1  -0.1515  0.5526  0.4994  11.00000  0.05    0.34
Q9    1  -0.0074  0.4629  0.5567  11.00000  0.05    0.34
Q10   1  -0.0853  0.5604  0.5345  11.00000  0.05    0.32
Q11   1  -0.3973  0.7702  0.6237  11.00000  0.05    0.32
Q12   1   0.1575  0.8542  0.5168  11.00000  0.05    0.31
Q13   1   0.2512  0.5384  0.5455  11.00000  0.05    0.31
Q14   1   0.9864  1.1176  0.5078  11.00000  0.05    0.30
Q15   1   0.2002  0.5030  0.5744  11.00000  0.05    0.30
Q16   1   0.5841  0.3668  0.8482  11.00000  0.05    0.30
Q17   1   0.8461  0.5633  0.8900  11.00000  0.05    0.29
Q18   1  -0.0050  0.7348  0.5162  11.00000  0.05    0.29
Q19   1  -0.1221  0.6482  0.5340  11.00000  0.05    0.28
Q20   1   0.1899  0.4737  0.5302  11.00000  0.05    0.28
;
_shelx_res_checksum              18934
####################################################################### 
# 
# This file contains crystal structure data downloaded from the 
# Cambridge Structural Database (CSD) hosted by the Cambridge 
# Crystallographic Data Centre (CCDC).
# 
# Full information about CCDC data access policies and citation 
# guidelines are available at http://www.ccdc.cam.ac.uk/access/V1 
# 
# Audit and citation data items may have been added by the CCDC. 
# Please retain this information to preserve the provenance of 
# this file and to allow appropriate attribution of the data. 
# 
#######################################################################

data_11
_database_code_depnum_ccdc_archive 'CCDC 1405648'
_audit_update_record             
;
2015-10-06 deposited with the CCDC.
2015-10-27 downloaded from the CCDC.
;

_audit_creation_method           SHELXL-2014/7
_shelx_SHELXL_version_number     2014/7
_chemical_name_systematic        ?
_chemical_name_common            11
_chemical_melting_point          ?
_chemical_formula_moiety         'C111 H141 N3 O12 Zn3, 2.4(C7 H8)'
_chemical_formula_sum            'C127.8 H160.2 N3 O12 Zn3'
_chemical_formula_weight         2123.94

loop_
_atom_type_symbol
_atom_type_description
_atom_type_scat_dispersion_real
_atom_type_scat_dispersion_imag
_atom_type_scat_source
C C 0.0033 0.0016 'International Tables Vol C Tables 4.2.6.8 and 6.1.1.4'
H H 0.0000 0.0000 'International Tables Vol C Tables 4.2.6.8 and 6.1.1.4'
N N 0.0061 0.0033 'International Tables Vol C Tables 4.2.6.8 and 6.1.1.4'
O O 0.0106 0.0060 'International Tables Vol C Tables 4.2.6.8 and 6.1.1.4'
Zn Zn 0.2839 1.4301 'International Tables Vol C Tables 4.2.6.8 and 6.1.1.4'

_space_group_crystal_system      triclinic
_space_group_IT_number           2
_space_group_name_H-M_alt        'P -1'
_space_group_name_Hall           '-P 1'

_shelx_space_group_comment       
;
The symmetry employed for this shelxl refinement is uniquely defined
by the following loop, which should always be used as a source of
symmetry information in preference to the above space-group names.
They are only intended as comments.
;

loop_
_space_group_symop_operation_xyz
'x, y, z'
'-x, -y, -z'

_cell_length_a                   15.4724(16)
_cell_length_b                   15.4781(16)
_cell_length_c                   28.908(3)
_cell_angle_alpha                78.730(4)
_cell_angle_beta                 88.358(4)
_cell_angle_gamma                60.122(3)
_cell_volume                     5867.9(11)
_cell_formula_units_Z            2
_cell_measurement_temperature    100(2)
_cell_measurement_reflns_used    30461
_cell_measurement_theta_min      4.464
_cell_measurement_theta_max      63.070

_exptl_crystal_description       plate
_exptl_crystal_colour            green
_exptl_crystal_density_meas      ?
_exptl_crystal_density_method    ?
_exptl_crystal_density_diffrn    1.130
_exptl_crystal_F_000             2127
_exptl_transmission_factor_min   ?
_exptl_transmission_factor_max   ?
_exptl_crystal_size_max          0.320
_exptl_crystal_size_mid          0.210
_exptl_crystal_size_min          0.020
_exptl_absorpt_coefficient_mu    0.664
_shelx_estimated_absorpt_T_min   0.816
_shelx_estimated_absorpt_T_max   0.987
_exptl_absorpt_correction_type   multi-scan
_exptl_absorpt_correction_T_min  0.5558
_exptl_absorpt_correction_T_max  0.7463
_exptl_absorpt_process_details   'SADABS-2012/1, G. Sheldrick'
_exptl_absorpt_special_details   ?
_diffrn_ambient_temperature      100(2)
_diffrn_radiation_wavelength     0.71073
_diffrn_radiation_type           MoK\a
_diffrn_source                   ?
_diffrn_measurement_device_type  'Bruker D8 Quest CMOS'
_diffrn_measurement_method       'omega scans'
_diffrn_detector_area_resol_mean ?
_diffrn_reflns_number            59629
_diffrn_reflns_av_unetI/netI     0.1004
_diffrn_reflns_av_R_equivalents  0.0732
_diffrn_reflns_limit_h_min       -18
_diffrn_reflns_limit_h_max       18
_diffrn_reflns_limit_k_min       -18
_diffrn_reflns_limit_k_max       18
_diffrn_reflns_limit_l_min       -34
_diffrn_reflns_limit_l_max       34
_diffrn_reflns_theta_min         2.238
_diffrn_reflns_theta_max         25.000
_diffrn_reflns_theta_full        25.000
_diffrn_measured_fraction_theta_max 0.993
_diffrn_measured_fraction_theta_full 0.993
_diffrn_reflns_Laue_measured_fraction_max 0.993
_diffrn_reflns_Laue_measured_fraction_full 0.993
_diffrn_reflns_point_group_measured_fraction_max 0.993
_diffrn_reflns_point_group_measured_fraction_full 0.993
_reflns_number_total             20548
_reflns_number_gt                15246
_reflns_threshold_expression     'I > 2\s(I)'
_reflns_Friedel_coverage         0.000
_reflns_Friedel_fraction_max     .
_reflns_Friedel_fraction_full    .

_reflns_special_details          
;
 Reflections were merged by SHELXL according to the crystal
 class for the calculation of statistics and refinement.
 
 Structure factors included contributions from the .fab file.
 
 _reflns_Friedel_fraction is defined as the number of unique
 Friedel pairs measured divided by the number that would be
 possible theoretically, ignoring centric projections and
 systematic absences.
;

_computing_data_collection       'APEX 2, Bruker-AXS'
_computing_cell_refinement       'SAINT v. 8.34A, Bruker-AXS'
_computing_data_reduction        'SAINT v. 8.34A, Bruker-AXS'
_computing_structure_solution    'SHELXS-Version 2013/1, G. Sheldrick'
_computing_structure_refinement  'SHELXL-2014/7 (Sheldrick, 2014)'
_computing_molecular_graphics    'X-SEED, L. Barbour (1999)'
_computing_publication_material  ?
_refine_special_details          ?
_refine_ls_structure_factor_coef Fsqd
_refine_ls_matrix_type           full
_refine_ls_weighting_scheme      calc
_refine_ls_weighting_details     
'w=1/[\s^2^(Fo^2^)+(0.0477P)^2^+98.0969P] where P=(Fo^2^+2Fc^2^)/3'
_atom_sites_solution_primary     ?
_atom_sites_solution_secondary   ?
_atom_sites_solution_hydrogens   geom
_refine_ls_hydrogen_treatment    constr
_refine_ls_extinction_method     'SHELXL-2014/7 (Sheldrick 2014)'
_refine_ls_extinction_coef       0.0058(4)
_refine_ls_extinction_expression Fc^*^=kFc[1+0.001xFc^2^\l^3^/sin(2\q)]^-1/4^
_refine_ls_number_reflns         20548
_refine_ls_number_parameters     1579
_refine_ls_number_restraints     3826
_refine_ls_R_factor_all          0.1811
_refine_ls_R_factor_gt           0.1496
_refine_ls_wR_factor_ref         0.3344
_refine_ls_wR_factor_gt          0.3209
_refine_ls_goodness_of_fit_ref   1.216
_refine_ls_restrained_S_all      1.124
_refine_ls_shift/su_max          0.038
_refine_ls_shift/su_mean         0.000

loop_
_atom_site_label
_atom_site_type_symbol
_atom_site_fract_x
_atom_site_fract_y
_atom_site_fract_z
_atom_site_U_iso_or_equiv
_atom_site_adp_type
_atom_site_occupancy
_atom_site_site_symmetry_order
_atom_site_calc_flag
_atom_site_refinement_flags_posn
_atom_site_refinement_flags_adp
_atom_site_refinement_flags_occupancy
_atom_site_disorder_assembly
_atom_site_disorder_group
Zn1 Zn 1.68566(9) -0.60525(10) 0.24916(5) 0.0307(3) Uani 1 1 d . U . . .
Zn2 Zn 1.04720(10) -1.25852(9) 0.24741(5) 0.0299(3) Uani 1 1 d . U . . .
Zn3 Zn 0.39531(9) 0.02939(9) 0.24739(5) 0.0313(3) Uani 1 1 d . U . . .
O1A O 1.6128(5) -0.4487(6) 0.2288(3) 0.0340(16) Uani 1 1 d . U . . .
O1B O 1.7484(5) -0.6178(5) 0.3114(3) 0.0299(15) Uani 1 1 d . U . . .
O1C O 1.1933(5) -1.3277(5) 0.2271(3) 0.0330(16) Uani 1 1 d . U . . .
O1D O 1.0742(5) -1.3536(5) 0.3096(3) 0.0300(11) Uani 1 1 d . U . . .
O1E O 0.3125(6) -0.0300(6) 0.2275(3) 0.0378(17) Uani 1 1 d . U . . .
O1F O 0.3373(5) 0.0528(5) 0.3096(3) 0.0327(16) Uani 1 1 d . U . . .
O2A O 1.7424(5) -0.5954(5) 0.1869(2) 0.0278(15) Uani 1 1 d . U . . .
O2B O 1.7678(6) -0.7617(6) 0.2682(3) 0.0367(17) Uani 1 1 d . U . . .
O2C O 1.0202(5) -1.2834(5) 0.1858(2) 0.0274(14) Uani 1 1 d . U . . .
O2D O 0.9058(5) -1.2055(5) 0.2677(3) 0.0300(11) Uani 1 1 d . U . . .
O2E O 0.3337(5) 0.1252(5) 0.1859(3) 0.0283(15) Uani 1 1 d . U . . .
O2F O 0.4664(5) 0.1019(6) 0.2669(3) 0.0337(16) Uani 1 1 d . U . . .
C1 C 1.1380(8) -0.6220(11) 0.2479(8) 0.016(3) Uani 0.574(7) 1 d G U P A 1
C2 C 1.1265(8) -0.7054(9) 0.2477(8) 0.017(3) Uani 0.574(7) 1 d G U P A 1
H2 H 1.1834 -0.7700 0.2472 0.021 Uiso 0.574(7) 1 calc R U P A 1
C3 C 1.0317(9) -0.6944(8) 0.2482(8) 0.017(3) Uani 0.574(7) 1 d G U P A 1
C4 C 0.9484(7) -0.6000(10) 0.2490(8) 0.017(3) Uani 0.574(7) 1 d G U P A 1
H4 H 0.8836 -0.5924 0.2493 0.020 Uiso 0.574(7) 1 calc R U P A 1
C5 C 0.9599(8) -0.5165(8) 0.2492(8) 0.017(3) Uani 0.574(7) 1 d G U P A 1
C6 C 1.0548(10) -0.5276(9) 0.2487(8) 0.018(3) Uani 0.574(7) 1 d G U P A 1
H6 H 1.0626 -0.4705 0.2488 0.021 Uiso 0.574(7) 1 calc R U P A 1
C11 C 1.1271(11) -0.6017(15) 0.2515(11) 0.016(3) Uani 0.426(7) 1 d G U P A 2
C12 C 1.1390(10) -0.6965(13) 0.2508(11) 0.015(3) Uani 0.426(7) 1 d G U P A 2
H12 H 1.2041 -0.7535 0.2514 0.018 Uiso 0.426(7) 1 calc R U P A 2
C13 C 1.0556(13) -0.7081(12) 0.2493(11) 0.018(3) Uani 0.426(7) 1 d G U P A 2
C14 C 0.9604(11) -0.6248(14) 0.2485(11) 0.018(4) Uani 0.426(7) 1 d G U P A 2
H14 H 0.9034 -0.6326 0.2475 0.021 Uiso 0.426(7) 1 calc R U P A 2
C15 C 0.9485(10) -0.5299(12) 0.2492(11) 0.016(3) Uani 0.426(7) 1 d G U P A 2
C16 C 1.0318(14) -0.5184(12) 0.2507(11) 0.019(4) Uani 0.426(7) 1 d G U P A 2
H16 H 1.0237 -0.4535 0.2512 0.022 Uiso 0.426(7) 1 calc R U P A 2
C7 C 0.7032(9) -0.9323(9) 0.2194(5) 0.050(3) Uani 1 1 d . U . . .
H7A H 0.7482 -1.0055 0.2310 0.076 Uiso 1 1 calc R U . . .
H7B H 0.6371 -0.9126 0.2310 0.076 Uiso 1 1 calc R U . . .
H7C H 0.7302 -0.8944 0.2310 0.076 Uiso 1 1 calc R U . . .
C8 C 0.6940(7) -0.9077(7) 0.1652(5) 0.045(2) Uani 1 1 d . U . . .
C8A C 1.6312(7) -0.4222(8) 0.1865(4) 0.0291(19) Uani 1 1 d . U . . .
C8B C 1.8000(8) -0.7096(8) 0.3334(4) 0.030(2) Uani 1 1 d . U . . .
C8C C 1.1928(8) -1.3431(8) 0.1848(4) 0.0292(19) Uani 1 1 d . U . . .
C8D C 0.9961(7) -1.3296(7) 0.3325(4) 0.0254(18) Uani 1 1 d . U . . .
C8E C 0.2713(7) 0.0150(7) 0.1846(4) 0.0277(19) Uani 1 1 d . U . . .
C8F C 0.3732(7) 0.0912(7) 0.3323(4) 0.0276(19) Uani 1 1 d . U . . .
C9 C 0.6772(10) -0.8628(10) 0.0667(5) 0.057(3) Uani 1 1 d . U . . .
H9 H 0.6659 -0.8448 0.0332 0.068 Uiso 1 1 calc R U . B 3
C9A C 1.5832(7) -0.3183(8) 0.1605(4) 0.028(2) Uani 1 1 d . U . . .
H9A H 1.5346 -0.2654 0.1746 0.033 Uiso 1 1 calc R U . . .
C9B C 1.8492(9) -0.7413(9) 0.3806(4) 0.038(2) Uani 1 1 d . U . . .
C9C C 1.2774(8) -1.3791(8) 0.1599(4) 0.029(2) Uani 1 1 d . U . . .
H9C H 1.3388 -1.3935 0.1743 0.035 Uiso 1 1 calc R U . . .
C9D C 0.9984(8) -1.3826(8) 0.3791(4) 0.035(2) Uani 1 1 d . U . . .
C9E C 0.2182(7) -0.0164(8) 0.1591(4) 0.029(2) Uani 1 1 d . U . . .
H9E H 0.2118 -0.0735 0.1733 0.035 Uiso 1 1 calc R U . . .
C9F C 0.3478(8) 0.1102(9) 0.3783(4) 0.036(2) Uani 1 1 d . U . . .
C10A C 1.6068(7) -0.2955(8) 0.1160(4) 0.0268(19) Uani 1 1 d . U . . .
C10B C 1.8974(9) -0.8421(9) 0.4003(4) 0.037(2) Uani 1 1 d . U . . .
H10B H 1.9295 -0.8624 0.4311 0.044 Uiso 1 1 calc R U . . .
C10C C 1.2749(8) -1.3941(8) 0.1158(4) 0.0264(19) Uani 1 1 d . U . . .
C10D C 0.9099(9) -1.3484(8) 0.4000(4) 0.036(2) Uani 1 1 d . U . . .
H10D H 0.9100 -1.3835 0.4309 0.043 Uiso 1 1 calc R U . . .
C10E C 0.1774(8) 0.0342(8) 0.1154(4) 0.030(2) Uani 1 1 d . U . . .
C10F C 0.3975(8) 0.1482(8) 0.3996(4) 0.037(2) Uani 1 1 d . U . . .
H10F H 0.3806 0.1616 0.4303 0.045 Uiso 1 1 calc R U . . .
C11A C 1.6792(8) -0.3749(8) 0.0956(4) 0.031(2) Uani 1 1 d . U . . .
H11A H 1.6937 -0.3566 0.0642 0.037 Uiso 1 1 calc R U . . .
C11B C 1.9042(8) -0.9216(8) 0.3785(4) 0.033(2) Uani 1 1 d . U . . .
C11C C 1.1836(8) -1.3762(8) 0.0954(4) 0.030(2) Uani 1 1 d . U . . .
H11C H 1.1836 -1.3904 0.0649 0.036 Uiso 1 1 calc R U . . .
C11D C 0.8153(9) -1.2609(8) 0.3774(4) 0.035(2) Uani 1 1 d . U . . .
C11E C 0.1806(8) 0.1238(7) 0.0944(4) 0.028(2) Uani 1 1 d . U . . .
H11E H 0.1453 0.1616 0.0645 0.034 Uiso 1 1 calc R U . . .
C11F C 0.4736(8) 0.1691(8) 0.3782(4) 0.037(2) Uani 1 1 d . U . . .
C12A C 1.7305(8) -0.4762(8) 0.1170(4) 0.032(2) Uani 1 1 d . U . . .
C12B C 1.8605(8) -0.8940(8) 0.3344(4) 0.032(2) Uani 1 1 d . U . . .
H12B H 1.8644 -0.9448 0.3191 0.038 Uiso 1 1 calc R U . . .
C12C C 1.0962(8) -1.3401(8) 0.1164(4) 0.029(2) Uani 1 1 d . U . . .
C12D C 0.8136(8) -1.2124(7) 0.3336(4) 0.031(2) Uani 1 1 d . U . . .
H12D H 0.7525 -1.1556 0.3186 0.037 Uiso 1 1 calc R U . . .
C12E C 0.2336(8) 0.1582(8) 0.1161(4) 0.028(2) Uani 1 1 d . U . . .
C12F C 0.4941(7) 0.1537(8) 0.3340(4) 0.031(2) Uani 1 1 d . U . . .
H12F H 0.5412 0.1697 0.3189 0.037 Uiso 1 1 calc R U . . .
C13A C 1.7040(7) -0.5012(8) 0.1635(4) 0.0236(18) Uani 1 1 d . U . . .
C13B C 1.8084(7) -0.7899(8) 0.3103(4) 0.0280(19) Uani 1 1 d . U . . .
C13C C 1.0965(8) -1.3191(7) 0.1631(4) 0.0239(18) Uani 1 1 d . U . . .
C13D C 0.8984(8) -1.2429(7) 0.3097(4) 0.0271(19) Uani 1 1 d . U . . .
C13E C 0.2818(7) 0.1018(7) 0.1628(4) 0.0258(18) Uani 1 1 d . U . . .
C13F C 0.4487(7) 0.1149(8) 0.3091(4) 0.0297(19) Uani 1 1 d . U . . .
C14A C 1.5567(8) -0.1869(8) 0.0865(4) 0.035(2) Uani 1 1 d . U . . .
C14B C 1.8438(10) -0.6597(9) 0.4062(4) 0.044(2) Uani 1 1 d . U . . .
C14C C 1.3668(8) -1.4342(9) 0.0865(4) 0.037(2) Uani 1 1 d . U . . .
C14D C 1.0955(9) -1.4747(9) 0.4045(4) 0.041(2) Uani 1 1 d . U . . .
C14E C 0.1169(9) 0.0040(9) 0.0860(4) 0.040(2) Uani 1 1 d . U . . .
C14F C 0.2715(9) 0.0870(10) 0.4032(4) 0.043(2) Uani 1 1 d . U . . .
C15A C 1.6352(9) -0.1547(10) 0.0743(5) 0.049(3) Uani 1 1 d . U . . .
H15A H 1.6828 -0.1981 0.0544 0.073 Uiso 1 1 calc R U . . .
H15B H 1.6711 -0.1620 0.1035 0.073 Uiso 1 1 calc R U . . .
H15C H 1.6020 -0.0834 0.0573 0.073 Uiso 1 1 calc R U . . .
C15B C 1.8877(10) -0.6001(9) 0.3764(5) 0.044(3) Uani 1 1 d . U . . .
H15D H 1.8973 -0.5590 0.3953 0.066 Uiso 1 1 calc R U . . .
H15E H 1.8417 -0.5552 0.3485 0.066 Uiso 1 1 calc R U . . .
H15F H 1.9522 -0.6477 0.3662 0.066 Uiso 1 1 calc R U . . .
C15C C 1.3911(10) -1.5346(10) 0.0752(5) 0.049(3) Uani 1 1 d . U . . .
H15G H 1.4043 -1.5845 0.1047 0.074 Uiso 1 1 calc R U . . .
H15H H 1.4504 -1.5592 0.0572 0.074 Uiso 1 1 calc R U . . .
H15I H 1.3344 -1.5255 0.0563 0.074 Uiso 1 1 calc R U . . .
C15D C 1.1362(9) -1.5565(9) 0.3754(4) 0.046(3) Uani 1 1 d . U . . .
H15J H 1.1485 -1.5291 0.3440 0.069 Uiso 1 1 calc R U . . .
H15K H 1.0875 -1.5783 0.3722 0.069 Uiso 1 1 calc R U . . .
H15L H 1.1990 -1.6149 0.3913 0.069 Uiso 1 1 calc R U . . .
C15E C 0.0094(10) 0.0910(9) 0.0748(5) 0.050(3) Uani 1 1 d . U . . .
H15M H -0.0283 0.0708 0.0571 0.074 Uiso 1 1 calc R U . . .
H15N H 0.0086 0.1512 0.0557 0.074 Uiso 1 1 calc R U . . .
H15O H -0.0213 0.1072 0.1043 0.074 Uiso 1 1 calc R U . . .
C15F C 0.1719(9) 0.1467(11) 0.3728(5) 0.051(3) Uani 1 1 d . U . . .
H15P H 0.1533 0.2185 0.3635 0.076 Uiso 1 1 calc R U . . .
H15Q H 0.1199 0.1410 0.3910 0.076 Uiso 1 1 calc R U . . .
H15R H 0.1787 0.1187 0.3444 0.076 Uiso 1 1 calc R U . . .
C16A C 1.4763(9) -0.1087(9) 0.1127(5) 0.048(3) Uani 1 1 d . U . . .
H16A H 1.4404 -0.0421 0.0911 0.071 Uiso 1 1 calc R U . . .
H16B H 1.5085 -0.1031 0.1398 0.071 Uiso 1 1 calc R U . . .
H16C H 1.4290 -0.1313 0.1239 0.071 Uiso 1 1 calc R U . . .
C16B C 1.7367(11) -0.5899(11) 0.4128(5) 0.055(3) Uani 1 1 d . U . . .
H16D H 1.7072 -0.6300 0.4286 0.083 Uiso 1 1 calc R U . . .
H16E H 1.7002 -0.5507 0.3820 0.083 Uiso 1 1 calc R U . . .
H16F H 1.7325 -0.5430 0.4324 0.083 Uiso 1 1 calc R U . . .
C16C C 1.4598(8) -1.4501(10) 0.1135(4) 0.044(3) Uani 1 1 d . U . . .
H16G H 1.4739 -1.4982 0.1437 0.067 Uiso 1 1 calc R U . . .
H16H H 1.4472 -1.3847 0.1194 0.067 Uiso 1 1 calc R U . . .
H16I H 1.5173 -1.4774 0.0945 0.067 Uiso 1 1 calc R U . . .
C16D C 1.1687(9) -1.4394(10) 0.4100(5) 0.054(3) Uani 1 1 d . U . . .
H16J H 1.2314 -1.4970 0.4264 0.082 Uiso 1 1 calc R U . . .
H16K H 1.1406 -1.3859 0.4285 0.082 Uiso 1 1 calc R U . . .
H16L H 1.1817 -1.4123 0.3787 0.082 Uiso 1 1 calc R U . . .
C16E C 0.1681(10) -0.0175(9) 0.0396(4) 0.046(3) Uani 1 1 d . U . . .
H16M H 0.2394 -0.0676 0.0471 0.069 Uiso 1 1 calc R U . . .
H16N H 0.1605 0.0459 0.0204 0.069 Uiso 1 1 calc R U . . .
H16O H 0.1371 -0.0444 0.0220 0.069 Uiso 1 1 calc R U . . .
C16F C 0.3110(10) -0.0298(11) 0.4099(5) 0.055(3) Uani 1 1 d . U . . .
H16P H 0.3297 -0.0504 0.3795 0.082 Uiso 1 1 calc R U . . .
H16Q H 0.2584 -0.0443 0.4215 0.082 Uiso 1 1 calc R U . . .
H16R H 0.3696 -0.0679 0.4329 0.082 Uiso 1 1 calc R U . . .
C17A C 1.5080(9) -0.1826(9) 0.0408(4) 0.044(3) Uani 1 1 d . U . . .
H17A H 1.4565 -0.2014 0.0480 0.067 Uiso 1 1 calc R U . . .
H17B H 1.5587 -0.2303 0.0234 0.067 Uiso 1 1 calc R U . . .
H17C H 1.4773 -0.1133 0.0215 0.067 Uiso 1 1 calc R U . . .
C17B C 1.9017(12) -0.7063(11) 0.4536(5) 0.059(3) Uani 1 1 d . U . . .
H17D H 1.8946 -0.6522 0.4689 0.088 Uiso 1 1 calc R U . . .
H17E H 1.9725 -0.7508 0.4495 0.088 Uiso 1 1 calc R U . . .
H17F H 1.8760 -0.7462 0.4733 0.088 Uiso 1 1 calc R U . . .
C17C C 1.3439(8) -1.3537(10) 0.0407(4) 0.045(3) Uani 1 1 d . U . . .
H17G H 1.4014 -1.3780 0.0215 0.067 Uiso 1 1 calc R U . . .
H17H H 1.3307 -1.2898 0.0487 0.067 Uiso 1 1 calc R U . . .
H17I H 1.2850 -1.3421 0.0227 0.067 Uiso 1 1 calc R U . . .
C17D C 1.0824(10) -1.5176(11) 0.4538(5) 0.063(4) Uani 1 1 d . U . . .
H17J H 1.1472 -1.5742 0.4688 0.094 Uiso 1 1 calc R U . . .
H17K H 1.0355 -1.5424 0.4525 0.094 Uiso 1 1 calc R U . . .
H17L H 1.0561 -1.4643 0.4724 0.094 Uiso 1 1 calc R U . . .
C17E C 0.1158(10) -0.0901(9) 0.1122(4) 0.045(3) Uani 1 1 d . U . . .
H17M H 0.0909 -0.0798 0.1434 0.067 Uiso 1 1 calc R U . . .
H17N H 0.1838 -0.1488 0.1161 0.067 Uiso 1 1 calc R U . . .
H17O H 0.0721 -0.1025 0.0941 0.067 Uiso 1 1 calc R U . . .
C17F C 0.2551(10) 0.1133(11) 0.4508(5) 0.053(3) Uani 1 1 d . U . . .
H17P H 0.3179 0.0724 0.4710 0.080 Uiso 1 1 calc R U . . .
H17Q H 0.2042 0.0990 0.4651 0.080 Uiso 1 1 calc R U . . .
H17R H 0.2325 0.1858 0.4476 0.080 Uiso 1 1 calc R U . . .
C18A C 1.8061(8) -0.5599(9) 0.0934(4) 0.039(2) Uani 1 1 d . U . . .
C18B C 1.9593(9) -1.0325(9) 0.4066(4) 0.037(2) Uani 1 1 d . U . . .
C18C C 0.9988(9) -1.3189(10) 0.0931(4) 0.041(2) Uani 1 1 d . U . . .
C18D C 0.7228(10) -1.2302(10) 0.4062(5) 0.046(2) Uani 1 1 d . U . . .
C18E C 0.2398(10) 0.2501(9) 0.0930(4) 0.042(2) Uani 1 1 d . U . . .
C18F C 0.5207(9) 0.2108(10) 0.4063(5) 0.048(2) Uani 1 1 d . U . . .
C19A C 1.8252(10) -0.5142(9) 0.0451(4) 0.055(3) Uani 1 1 d . U . . .
H19A H 1.7636 -0.4783 0.0241 0.083 Uiso 1 1 calc R U . . .
H19B H 1.8776 -0.5687 0.0313 0.083 Uiso 1 1 calc R U . . .
H19C H 1.8469 -0.4661 0.0490 0.083 Uiso 1 1 calc R U . . .
C19B C 2.0677(9) -1.0633(10) 0.4182(5) 0.051(3) Uani 1 1 d . U . . .
H19D H 2.0697 -1.0208 0.4388 0.076 Uiso 1 1 calc R U . . .
H19E H 2.0982 -1.0538 0.3889 0.076 Uiso 1 1 calc R U . . .
H19F H 2.1048 -1.1350 0.4345 0.076 Uiso 1 1 calc R U . . .
C19C C 1.0145(10) -1.3512(12) 0.0448(4) 0.056(3) Uani 1 1 d . U . . .
H19G H 1.0339 -1.3083 0.0227 0.084 Uiso 1 1 calc R U . . .
H19H H 0.9522 -1.3430 0.0322 0.084 Uiso 1 1 calc R U . . .
H19I H 1.0674 -1.4227 0.0490 0.084 Uiso 1 1 calc R U . . .
C19D C 0.6295(10) -1.1386(11) 0.3781(5) 0.058(3) Uani 1 1 d . U . . .
H19J H 0.6059 -1.1602 0.3540 0.087 Uiso 1 1 calc R U . . .
H19K H 0.6457 -1.0866 0.3628 0.087 Uiso 1 1 calc R U . . .
H19L H 0.5770 -1.1101 0.3996 0.087 Uiso 1 1 calc R U . . .
C19E C 0.1813(12) 0.3022(10) 0.0451(4) 0.055(3) Uani 1 1 d . U . . .
H19M H 0.2080 0.2548 0.0235 0.083 Uiso 1 1 calc R U . . .
H19N H 0.1872 0.3623 0.0322 0.083 Uiso 1 1 calc R U . . .
H19O H 0.1107 0.3232 0.0485 0.083 Uiso 1 1 calc R U . . .
C19F C 0.4414(10) 0.3106(11) 0.4169(6) 0.065(4) Uani 1 1 d . U . . .
H19P H 0.4727 0.3384 0.4338 0.098 Uiso 1 1 calc R U . . .
H19Q H 0.3937 0.2997 0.4366 0.098 Uiso 1 1 calc R U . . .
H19R H 0.4062 0.3587 0.3872 0.098 Uiso 1 1 calc R U . . .
C20A C 1.7659(10) -0.6310(10) 0.0868(5) 0.051(3) Uani 1 1 d . U . . .
H20A H 1.7504 -0.6578 0.1175 0.077 Uiso 1 1 calc R U . . .
H20B H 1.8168 -0.6877 0.0736 0.077 Uiso 1 1 calc R U . . .
H20C H 1.7052 -0.5925 0.0651 0.077 Uiso 1 1 calc R U . . .
C20B C 1.9110(11) -1.0383(11) 0.4513(5) 0.054(3) Uani 1 1 d . U . . .
H20D H 1.9459 -1.1085 0.4696 0.081 Uiso 1 1 calc R U . . .
H20E H 1.8409 -1.0170 0.4440 0.081 Uiso 1 1 calc R U . . .
H20F H 1.9144 -0.9932 0.4698 0.081 Uiso 1 1 calc R U . . .
C20C C 0.9226(9) -1.2044(10) 0.0850(5) 0.050(3) Uani 1 1 d . U . . .
H20G H 0.9080 -1.1838 0.1156 0.075 Uiso 1 1 calc R U . . .
H20H H 0.8609 -1.1903 0.0687 0.075 Uiso 1 1 calc R U . . .
H20I H 0.9504 -1.1661 0.0656 0.075 Uiso 1 1 calc R U . . .
C20D C 0.7412(11) -1.1995(11) 0.4488(5) 0.055(3) Uani 1 1 d . U . . .
H20J H 0.6851 -1.1842 0.4687 0.083 Uiso 1 1 calc R U . . .
H20K H 0.7477 -1.1388 0.4391 0.083 Uiso 1 1 calc R U . . .
H20L H 0.8031 -1.2553 0.4668 0.083 Uiso 1 1 calc R U . . .
C20E C 0.3509(11) 0.2154(11) 0.0846(5) 0.055(3) Uani 1 1 d . U . . .
H20M H 0.3924 0.1763 0.1144 0.082 Uiso 1 1 calc R U . . .
H20N H 0.3579 0.2754 0.0733 0.082 Uiso 1 1 calc R U . . .
H20O H 0.3725 0.1727 0.0610 0.082 Uiso 1 1 calc R U . . .
C20F C 0.5977(10) 0.2290(11) 0.3789(5) 0.058(3) Uani 1 1 d . U . . .
H20P H 0.6547 0.1636 0.3754 0.088 Uiso 1 1 calc R U . . .
H20Q H 0.6206 0.2634 0.3962 0.088 Uiso 1 1 calc R U . . .
H20R H 0.5673 0.2719 0.3476 0.088 Uiso 1 1 calc R U . . .
C21A C 1.9070(8) -0.6214(9) 0.1226(5) 0.046(3) Uani 1 1 d . U . . .
H21A H 1.9328 -0.5762 0.1256 0.069 Uiso 1 1 calc R U . . .
H21B H 1.9544 -0.6752 0.1068 0.069 Uiso 1 1 calc R U . . .
H21C H 1.8986 -0.6523 0.1541 0.069 Uiso 1 1 calc R U . . .
C21B C 1.9582(11) -1.1047(9) 0.3780(5) 0.052(3) Uani 1 1 d . U . . .
H21D H 1.9969 -1.1059 0.3505 0.079 Uiso 1 1 calc R U . . .
H21E H 1.8890 -1.0813 0.3673 0.079 Uiso 1 1 calc R U . . .
H21F H 1.9878 -1.1734 0.3978 0.079 Uiso 1 1 calc R U . . .
C21C C 0.9559(10) -1.3798(11) 0.1241(4) 0.048(3) Uani 1 1 d . U . . .
H21G H 1.0060 -1.4525 0.1305 0.071 Uiso 1 1 calc R U . . .
H21H H 0.8958 -1.3686 0.1075 0.071 Uiso 1 1 calc R U . . .
H21I H 0.9386 -1.3568 0.1541 0.071 Uiso 1 1 calc R U . . .
C21D C 0.7010(10) -1.3160(10) 0.4176(5) 0.055(3) Uani 1 1 d . U . . .
H21J H 0.6897 -1.3327 0.3882 0.083 Uiso 1 1 calc R U . . .
H21K H 0.6411 -1.2954 0.4352 0.083 Uiso 1 1 calc R U . . .
H21L H 0.7579 -1.3760 0.4369 0.083 Uiso 1 1 calc R U . . .
C21E C 0.2028(10) 0.3316(9) 0.1238(4) 0.046(3) Uani 1 1 d . U . . .
H21M H 0.1342 0.3511 0.1314 0.068 Uiso 1 1 calc R U . . .
H21N H 0.2045 0.3917 0.1063 0.068 Uiso 1 1 calc R U . . .
H21O H 0.2464 0.3036 0.1532 0.068 Uiso 1 1 calc R U . . .
C21F C 0.5756(10) 0.1309(11) 0.4516(5) 0.057(3) Uani 1 1 d . U . . .
H21P H 0.6210 0.0650 0.4434 0.085 Uiso 1 1 calc R U . . .
H21Q H 0.5268 0.1247 0.4723 0.085 Uiso 1 1 calc R U . . .
H21R H 0.6142 0.1520 0.4681 0.085 Uiso 1 1 calc R U . . .
N1D N 1.0583(11) -1.1323(10) 0.2528(7) 0.023(3) Uani 0.574(7) 1 d D U P A 1
C5D C 0.9812(12) -1.0421(10) 0.2371(7) 0.027(3) Uani 0.574(7) 1 d D U P A 1
H5D H 0.9204 -1.0357 0.2264 0.032 Uiso 0.574(7) 1 calc R U P A 1
C4D C 0.9876(12) -0.9549(11) 0.2360(7) 0.027(3) Uani 0.574(7) 1 d D U P A 1
H4D H 0.9336 -0.8896 0.2220 0.033 Uiso 0.574(7) 1 calc R U P A 1
C3D C 1.0729(11) -0.9645(11) 0.2555(6) 0.022(3) Uani 0.574(7) 1 d D U P A 1
C7D C 1.1485(12) -1.0603(11) 0.2751(6) 0.026(3) Uani 0.574(7) 1 d D U P A 1
H7D H 1.2070 -1.0702 0.2907 0.031 Uiso 0.574(7) 1 calc R U P A 1
C6D C 1.1376(12) -1.1430(11) 0.2718(7) 0.025(3) Uani 0.574(7) 1 d D U P A 1
H6D H 1.1911 -1.2099 0.2841 0.030 Uiso 0.574(7) 1 calc R U P A 1
C1D C 1.0149(15) -0.7820(13) 0.2474(6) 0.019(3) Uani 0.574(7) 1 d . U P A 1
H1D H 0.9478 -0.7650 0.2409 0.023 Uiso 0.574(7) 1 calc R U P A 1
C2D C 1.0813(13) -0.8774(12) 0.2547(6) 0.021(3) Uani 0.574(7) 1 d . U P A 1
H2D H 1.1478 -0.8918 0.2604 0.025 Uiso 0.574(7) 1 calc R U P A 1
N1A N 1.5582(16) -0.613(2) 0.2436(12) 0.029(4) Uani 0.426(7) 1 d D U P A 2
C5A C 1.4779(15) -0.555(2) 0.2627(11) 0.031(4) Uani 0.426(7) 1 d D U P A 2
H5A H 1.4794 -0.5075 0.2787 0.037 Uiso 0.426(7) 1 calc R U P A 2
C4A C 1.3902(14) -0.5585(18) 0.2607(10) 0.031(4) Uani 0.426(7) 1 d D U P A 2
H4A H 1.3315 -0.5094 0.2720 0.037 Uiso 0.426(7) 1 calc R U P A 2
C3A C 1.3884(14) -0.6333(18) 0.2423(9) 0.027(3) Uani 0.426(7) 1 d D U P A 2
C7A C 1.4717(15) -0.6926(18) 0.2206(10) 0.035(4) Uani 0.426(7) 1 d D U P A 2
H7A1 H 1.4724 -0.7394 0.2035 0.042 Uiso 0.426(7) 1 calc R U P A 2
C6A C 1.5547(16) -0.681(2) 0.2248(11) 0.033(4) Uani 0.426(7) 1 d D U P A 2
H6A H 1.6142 -0.7278 0.2129 0.040 Uiso 0.426(7) 1 calc R U P A 2
C1A C 1.2140(18) -0.583(2) 0.2500(9) 0.023(3) Uani 0.426(7) 1 d . U P A 2
H1A H 1.2030 -0.5205 0.2568 0.027 Uiso 0.426(7) 1 calc R U P A 2
C2A C 1.3027(17) -0.6461(17) 0.2399(8) 0.022(3) Uani 0.426(7) 1 d . U P A 2
H2A H 1.3119 -0.7051 0.2302 0.027 Uiso 0.426(7) 1 calc R U P A 2
N1B N 1.5513(12) -0.5974(15) 0.2546(8) 0.027(3) Uani 0.574(7) 1 d D U P A 1
C5B C 1.4779(11) -0.5289(15) 0.2735(9) 0.031(3) Uani 0.574(7) 1 d D U P A 1
H5B H 1.4900 -0.4845 0.2871 0.037 Uiso 0.574(7) 1 calc R U P A 1
C4B C 1.3842(11) -0.5179(14) 0.2746(7) 0.033(3) Uani 0.574(7) 1 d D U P A 1
H4B H 1.3328 -0.4653 0.2878 0.040 Uiso 0.574(7) 1 calc R U P A 1
C3B C 1.3643(11) -0.5829(13) 0.2565(7) 0.029(3) Uani 0.574(7) 1 d D U P A 1
C7B C 1.4429(12) -0.6585(14) 0.2386(8) 0.033(3) Uani 0.574(7) 1 d D U P A 1
H7B1 H 1.4344 -0.7064 0.2261 0.039 Uiso 0.574(7) 1 calc R U P A 1
C6B C 1.5353(12) -0.6631(15) 0.2392(8) 0.030(3) Uani 0.574(7) 1 d D U P A 1
H6B H 1.5898 -0.7168 0.2278 0.036 Uiso 0.574(7) 1 calc R U P A 1
C1B C 1.2411(14) -0.6377(15) 0.2483(6) 0.022(3) Uani 0.574(7) 1 d . U P A 1
H1B H 1.2931 -0.6985 0.2405 0.026 Uiso 0.574(7) 1 calc R U P A 1
C2B C 1.2646(13) -0.5726(13) 0.2589(7) 0.026(3) Uani 0.574(7) 1 d . U P A 1
H2B H 1.2131 -0.5144 0.2689 0.031 Uiso 0.574(7) 1 calc R U P A 1
N1C N 1.0312(15) -1.1167(13) 0.2418(9) 0.022(3) Uani 0.426(7) 1 d D U P A 2
C5C C 0.9532(16) -1.0324(13) 0.2203(10) 0.027(4) Uani 0.426(7) 1 d D U P A 2
H5C H 0.9035 -1.0366 0.2039 0.033 Uiso 0.426(7) 1 calc R U P A 2
C4C C 0.9398(15) -0.9370(13) 0.2204(9) 0.027(4) Uani 0.426(7) 1 d D U P A 2
H4C H 0.8789 -0.8775 0.2070 0.032 Uiso 0.426(7) 1 calc R U P A 2
C3C C 1.0149(15) -0.9280(13) 0.2399(8) 0.021(3) Uani 0.426(7) 1 d D U P A 2
C7C C 1.0976(15) -1.0170(14) 0.2625(8) 0.020(3) Uani 0.426(7) 1 d D U P A 2
H7C1 H 1.1497 -1.0168 0.2790 0.024 Uiso 0.426(7) 1 calc R U P A 2
C6C C 1.1004(16) -1.1076(14) 0.2597(9) 0.021(3) Uani 0.426(7) 1 d D U P A 2
H6C H 1.1602 -1.1691 0.2725 0.025 Uiso 0.426(7) 1 calc R U P A 2
C1C C 1.0702(19) -0.8128(19) 0.2481(8) 0.016(3) Uani 0.426(7) 1 d . U P A 2
H1C H 1.1369 -0.8685 0.2528 0.019 Uiso 0.426(7) 1 calc R U P A 2
C2C C 1.0046(16) -0.8315(17) 0.2417(8) 0.017(3) Uani 0.426(7) 1 d . U P A 2
H2C H 0.9382 -0.7752 0.2374 0.021 Uiso 0.426(7) 1 calc R U P A 2
N1E N 0.5222(11) -0.1102(11) 0.2529(8) 0.030(3) Uani 0.574(7) 1 d D U P A 1
C5E C 0.5259(12) -0.1946(11) 0.2740(8) 0.035(4) Uani 0.574(7) 1 d D U P A 1
H5E H 0.4679 -0.1905 0.2878 0.042 Uiso 0.574(7) 1 calc R U P A 1
C4E C 0.6107(12) -0.2907(11) 0.2774(7) 0.037(4) Uani 0.574(7) 1 d D U P A 1
H4E H 0.6104 -0.3504 0.2933 0.044 Uiso 0.574(7) 1 calc R U P A 1
C3E C 0.6954(11) -0.2971(11) 0.2569(6) 0.026(3) Uani 0.574(7) 1 d D U P A 1
C7E C 0.6921(11) -0.2073(12) 0.2366(7) 0.029(3) Uani 0.574(7) 1 d D U P A 1
H7E H 0.7491 -0.2076 0.2233 0.035 Uiso 0.574(7) 1 calc R U P A 1
C6E C 0.6033(11) -0.1156(12) 0.2360(7) 0.033(4) Uani 0.574(7) 1 d D U P A 1
H6E H 0.6020 -0.0538 0.2225 0.039 Uiso 0.574(7) 1 calc R U P A 1
C1E C 0.8799(15) -0.4155(14) 0.2484(7) 0.025(3) Uani 0.574(7) 1 d . U P A 1
H1E H 0.8915 -0.3598 0.2405 0.030 Uiso 0.574(7) 1 calc R U P A 1
C2E C 0.7777(13) -0.3964(13) 0.2599(6) 0.027(3) Uani 0.574(7) 1 d . U P A 1
H2E H 0.7679 -0.4530 0.2696 0.033 Uiso 0.574(7) 1 calc R U P A 1
N1F N 0.5332(15) -0.0922(14) 0.2428(11) 0.030(4) Uani 0.426(7) 1 d D U P A 2
C5F C 0.5538(15) -0.1854(15) 0.2603(10) 0.033(4) Uani 0.426(7) 1 d D U P A 2
H5F H 0.5006 -0.1952 0.2720 0.040 Uiso 0.426(7) 1 calc R U P A 2
C4F C 0.6482(15) -0.2718(14) 0.2631(9) 0.031(4) Uani 0.426(7) 1 d D U P A 2
H4F H 0.6606 -0.3368 0.2796 0.037 Uiso 0.426(7) 1 calc R U P A 2
C3F C 0.7230(14) -0.2597(15) 0.2411(9) 0.027(4) Uani 0.426(7) 1 d D U P A 2
C7F C 0.6972(14) -0.1626(15) 0.2179(9) 0.032(4) Uani 0.426(7) 1 d D U P A 2
H7F H 0.7444 -0.1511 0.2001 0.039 Uiso 0.426(7) 1 calc R U P A 2
C6F C 0.6018(14) -0.0808(15) 0.2204(10) 0.032(4) Uani 0.426(7) 1 d D U P A 2
H6F H 0.5867 -0.0142 0.2051 0.039 Uiso 0.426(7) 1 calc R U P A 2
C1F C 0.8508(18) -0.4391(19) 0.2507(9) 0.023(4) Uani 0.426(7) 1 d . U P A 2
H1F H 0.8004 -0.4537 0.2623 0.028 Uiso 0.426(7) 1 calc R U P A 2
C2F C 0.8245(16) -0.3527(18) 0.2403(8) 0.020(3) Uani 0.426(7) 1 d . U P A 2
H2F H 0.8751 -0.3378 0.2294 0.024 Uiso 0.426(7) 1 calc R U P A 2
C1G C 0.674(2) -0.815(3) 0.1386(15) 0.054(4) Uani 0.352(3) 1 d . U P C 3
H1G H 0.6631 -0.7627 0.1541 0.065 Uiso 0.352(3) 1 calc R U P C 3
C2G C 0.668(3) -0.797(3) 0.0899(15) 0.059(4) Uani 0.352(3) 1 d . U P C 3
H2G H 0.6573 -0.7324 0.0730 0.070 Uiso 0.352(3) 1 calc R U P C 3
C3G C 0.705(3) -0.965(3) 0.0914(15) 0.056(4) Uani 0.352(3) 1 d . U P C 3
C4G C 0.707(3) -0.981(3) 0.1402(14) 0.053(4) Uani 0.352(3) 1 d . U P C 3
H4G H 0.7187 -1.0449 0.1575 0.063 Uiso 0.352(3) 1 calc R U P C 3
C1I C 0.610(3) -0.829(3) 0.1403(14) 0.058(5) Uani 0.382(3) 1 d . U P C 4
H1I H 0.5551 -0.7866 0.1563 0.069 Uiso 0.382(3) 1 calc R U P C 4
C2I C 0.604(3) -0.809(3) 0.0887(14) 0.060(5) Uani 0.382(3) 1 d . U P C 4
H2I H 0.5443 -0.7552 0.0713 0.071 Uiso 0.382(3) 1 calc R U P C 4
C3I C 0.764(3) -0.949(3) 0.0908(14) 0.063(6) Uani 0.382(3) 1 d . U P C 4
H3I H 0.8144 -0.9950 0.0741 0.075 Uiso 0.382(3) 1 calc R U P C 4
C4I C 0.774(3) -0.965(3) 0.1399(14) 0.064(6) Uani 0.382(3) 1 d . U P C 4
H4I H 0.8367 -1.0155 0.1566 0.076 Uiso 0.382(3) 1 calc R U P C 4
C1H C 0.753(3) -0.881(3) 0.1401(19) 0.052(4) Uani 0.266(3) 1 d . U P C 5
H1H H 0.8035 -0.8784 0.1568 0.062 Uiso 0.266(3) 1 calc R U P C 5
C2H C 0.746(4) -0.856(3) 0.091(2) 0.056(4) Uani 0.266(3) 1 d . U P C 5
H2H H 0.7890 -0.8343 0.0750 0.068 Uiso 0.266(3) 1 calc R U P C 5
C3H C 0.609(4) -0.886(3) 0.090(2) 0.056(4) Uani 0.266(3) 1 d . U P C 5
H3H H 0.5571 -0.8884 0.0743 0.067 Uiso 0.266(3) 1 calc R U P C 5
C4H C 0.624(4) -0.906(3) 0.1379(19) 0.052(4) Uani 0.266(3) 1 d . U P C 5
H4H H 0.5777 -0.9207 0.1549 0.062 Uiso 0.266(3) 1 calc R U P C 5

loop_
_atom_site_aniso_label
_atom_site_aniso_U_11
_atom_site_aniso_U_22
_atom_site_aniso_U_33
_atom_site_aniso_U_23
_atom_site_aniso_U_13
_atom_site_aniso_U_12
Zn1 0.0146(6) 0.0396(7) 0.0396(8) 0.0008(6) 0.0017(5) -0.0181(6)
Zn2 0.0406(8) 0.0212(6) 0.0385(7) -0.0111(5) 0.0069(6) -0.0218(6)
Zn3 0.0159(6) 0.0213(6) 0.0369(7) -0.0066(5) -0.0023(5) 0.0057(5)
O1A 0.029(4) 0.039(4) 0.040(4) -0.009(3) 0.011(3) -0.020(3)
O1B 0.015(3) 0.033(3) 0.042(4) -0.005(3) 0.007(3) -0.014(3)
O1C 0.036(4) 0.034(4) 0.039(4) -0.016(3) 0.003(3) -0.021(3)
O1D 0.024(2) 0.014(2) 0.043(3) -0.0028(19) -0.0006(19) -0.0045(19)
O1E 0.037(4) 0.027(4) 0.037(4) -0.002(3) -0.002(3) -0.008(3)
O1F 0.019(3) 0.027(4) 0.045(4) -0.008(3) 0.001(3) -0.006(3)
O2A 0.021(3) 0.030(3) 0.032(3) -0.002(3) 0.002(3) -0.013(3)
O2B 0.037(4) 0.037(4) 0.041(4) -0.005(3) -0.004(3) -0.023(3)
O2C 0.030(3) 0.021(3) 0.036(3) -0.009(3) 0.003(3) -0.015(3)
O2D 0.024(2) 0.014(2) 0.043(3) -0.0028(19) -0.0006(19) -0.0045(19)
O2E 0.011(3) 0.025(3) 0.039(3) -0.008(3) 0.004(3) -0.001(3)
O2F 0.019(3) 0.035(4) 0.037(3) -0.008(3) 0.003(3) -0.006(3)
C1 0.013(4) 0.016(5) 0.022(6) -0.008(5) 0.002(4) -0.007(4)
C2 0.012(5) 0.016(5) 0.025(7) -0.008(4) 0.006(5) -0.006(4)
C3 0.014(5) 0.012(4) 0.026(6) -0.010(4) 0.007(5) -0.005(4)
C4 0.008(5) 0.013(5) 0.030(7) -0.011(5) 0.011(5) -0.004(4)
C5 0.010(4) 0.014(4) 0.028(6) -0.007(4) 0.003(4) -0.006(3)
C6 0.012(5) 0.016(5) 0.030(7) -0.008(4) 0.002(5) -0.009(4)
C11 0.011(5) 0.015(5) 0.024(7) -0.006(5) 0.002(4) -0.007(4)
C12 0.010(5) 0.014(5) 0.022(8) -0.005(5) 0.004(5) -0.006(4)
C13 0.010(5) 0.012(5) 0.030(7) -0.007(5) 0.005(5) -0.003(4)
C14 0.008(5) 0.016(5) 0.029(8) -0.008(5) 0.005(5) -0.005(4)
C15 0.006(5) 0.014(5) 0.027(7) -0.005(5) 0.004(5) -0.005(4)
C16 0.010(5) 0.014(5) 0.032(8) -0.007(5) 0.002(5) -0.005(4)
C7 0.043(7) 0.051(7) 0.059(5) -0.013(5) 0.003(5) -0.024(6)
C8 0.043(5) 0.041(5) 0.058(5) -0.012(4) 0.004(4) -0.026(4)
C8A 0.019(4) 0.040(4) 0.034(4) -0.009(3) 0.004(3) -0.018(3)
C8B 0.026(4) 0.034(4) 0.039(4) -0.007(3) 0.007(3) -0.021(3)
C8C 0.034(4) 0.026(5) 0.031(4) -0.005(3) -0.002(3) -0.018(4)
C8D 0.027(4) 0.018(4) 0.037(4) -0.011(3) -0.002(3) -0.013(3)
C8E 0.019(4) 0.018(4) 0.034(4) -0.004(3) 0.005(3) -0.001(3)
C8F 0.012(4) 0.020(4) 0.041(4) -0.005(3) 0.002(3) -0.001(3)
C9 0.051(6) 0.053(6) 0.061(5) -0.011(4) 0.003(4) -0.024(5)
C9A 0.014(4) 0.036(4) 0.036(4) -0.011(3) 0.004(3) -0.013(4)
C9B 0.041(5) 0.037(4) 0.040(4) -0.008(3) 0.003(4) -0.022(4)
C9C 0.023(4) 0.030(5) 0.033(4) -0.004(4) -0.002(3) -0.014(4)
C9D 0.036(4) 0.024(4) 0.038(4) -0.007(3) -0.003(3) -0.010(3)
C9E 0.022(4) 0.023(4) 0.035(4) -0.006(3) 0.006(3) -0.005(4)
C9F 0.025(4) 0.035(5) 0.040(4) -0.005(4) 0.002(3) -0.010(4)
C10A 0.012(4) 0.034(4) 0.034(4) -0.010(3) 0.002(3) -0.010(3)
C10B 0.041(6) 0.036(4) 0.039(5) -0.006(3) 0.000(4) -0.024(4)
C10C 0.026(4) 0.026(4) 0.030(4) -0.001(3) 0.001(3) -0.017(3)
C10D 0.041(4) 0.025(4) 0.036(5) -0.005(4) -0.001(3) -0.013(4)
C10E 0.028(4) 0.025(4) 0.035(4) -0.007(3) 0.007(3) -0.011(4)
C10F 0.027(5) 0.031(5) 0.042(5) -0.002(4) -0.003(4) -0.008(4)
C11A 0.026(4) 0.029(4) 0.028(5) -0.006(3) 0.003(4) -0.008(3)
C11B 0.031(5) 0.037(4) 0.037(4) -0.005(3) 0.004(4) -0.022(4)
C11C 0.032(4) 0.040(5) 0.025(4) -0.003(4) 0.002(3) -0.024(4)
C11D 0.040(4) 0.024(4) 0.040(4) -0.008(3) -0.002(3) -0.015(4)
C11E 0.027(5) 0.017(4) 0.034(5) -0.002(3) -0.002(4) -0.008(4)
C11F 0.025(4) 0.027(5) 0.045(4) -0.001(4) -0.004(3) -0.005(4)
C12A 0.024(4) 0.029(4) 0.029(4) -0.003(3) 0.003(3) -0.005(3)
C12B 0.033(5) 0.033(4) 0.039(4) -0.006(3) 0.003(4) -0.024(4)
C12C 0.030(4) 0.037(5) 0.028(4) -0.002(3) 0.000(3) -0.025(4)
C12D 0.039(5) 0.014(4) 0.041(4) -0.006(3) -0.002(3) -0.014(4)
C12E 0.028(4) 0.023(4) 0.032(4) -0.003(3) 0.002(3) -0.012(3)
C12F 0.016(4) 0.023(5) 0.041(4) 0.002(4) -0.004(3) -0.004(4)
C13A 0.018(4) 0.029(4) 0.029(4) -0.006(3) 0.000(3) -0.016(3)
C13B 0.020(4) 0.032(4) 0.037(4) -0.006(3) 0.003(3) -0.018(3)
C13C 0.029(4) 0.018(4) 0.029(4) 0.000(3) 0.000(3) -0.017(3)
C13D 0.034(4) 0.010(4) 0.039(4) -0.007(3) -0.002(3) -0.012(3)
C13E 0.011(4) 0.021(4) 0.034(4) -0.006(3) 0.007(3) 0.000(3)
C13F 0.016(4) 0.026(5) 0.036(4) -0.003(3) 0.000(3) -0.003(4)
C14A 0.022(4) 0.027(4) 0.041(5) -0.008(3) 0.003(3) -0.002(3)
C14B 0.059(5) 0.042(5) 0.045(5) -0.012(4) 0.009(4) -0.034(4)
C14C 0.029(4) 0.049(5) 0.039(5) -0.011(4) 0.007(3) -0.023(4)
C14D 0.034(5) 0.031(4) 0.039(5) -0.007(4) -0.003(4) -0.002(4)
C14E 0.043(5) 0.034(5) 0.042(5) -0.009(4) 0.000(4) -0.019(4)
C14F 0.030(4) 0.054(5) 0.043(5) -0.007(4) 0.007(4) -0.021(4)
C15A 0.034(5) 0.038(6) 0.061(7) -0.004(5) 0.003(5) -0.011(5)
C15B 0.052(6) 0.040(6) 0.051(6) -0.010(5) 0.001(5) -0.031(5)
C15C 0.045(6) 0.053(6) 0.057(7) -0.018(5) 0.014(6) -0.028(5)
C15D 0.042(6) 0.027(5) 0.044(6) -0.004(4) 0.003(5) 0.000(5)
C15E 0.049(5) 0.039(6) 0.060(7) -0.012(5) -0.007(5) -0.020(5)
C15F 0.032(5) 0.071(8) 0.042(6) -0.009(5) 0.009(4) -0.021(5)
C16A 0.038(6) 0.035(6) 0.046(6) -0.012(5) 0.004(5) 0.001(5)
C16B 0.070(6) 0.054(6) 0.061(8) -0.024(6) 0.022(5) -0.044(5)
C16C 0.029(5) 0.060(7) 0.046(6) -0.016(5) 0.011(4) -0.022(5)
C16D 0.035(6) 0.050(7) 0.058(7) -0.016(6) -0.005(5) -0.005(5)
C16E 0.060(7) 0.040(6) 0.043(5) -0.012(5) 0.005(5) -0.027(5)
C16F 0.050(7) 0.062(6) 0.053(7) -0.004(5) 0.001(6) -0.032(5)
C17A 0.027(5) 0.031(6) 0.048(5) -0.005(4) -0.007(4) 0.004(5)
C17B 0.082(8) 0.050(7) 0.047(6) -0.015(5) 0.001(5) -0.034(6)
C17C 0.025(5) 0.065(7) 0.041(5) -0.003(5) 0.017(4) -0.023(5)
C17D 0.043(7) 0.047(7) 0.048(6) 0.003(5) 0.002(5) 0.009(5)
C17E 0.057(7) 0.042(5) 0.043(6) -0.009(4) 0.000(5) -0.030(5)
C17F 0.052(7) 0.068(8) 0.045(5) -0.011(5) 0.010(5) -0.035(6)
C18A 0.028(4) 0.032(4) 0.038(5) -0.013(4) 0.009(4) 0.000(4)
C18B 0.040(5) 0.034(4) 0.041(5) -0.002(3) 0.002(4) -0.023(4)
C18C 0.034(4) 0.066(6) 0.035(5) -0.005(4) -0.001(4) -0.034(4)
C18D 0.045(5) 0.044(5) 0.046(5) -0.011(4) 0.006(4) -0.020(4)
C18E 0.064(6) 0.036(4) 0.034(5) -0.003(4) 0.002(4) -0.032(4)
C18F 0.036(5) 0.048(5) 0.060(5) -0.011(4) -0.005(4) -0.021(4)
C19A 0.052(7) 0.030(6) 0.044(5) -0.009(4) 0.016(5) 0.008(5)
C19B 0.045(5) 0.041(6) 0.064(8) -0.003(5) -0.002(5) -0.023(5)
C19C 0.051(7) 0.094(9) 0.038(5) -0.012(5) -0.001(5) -0.048(7)
C19D 0.047(6) 0.053(6) 0.056(7) -0.012(5) 0.000(5) -0.012(5)
C19E 0.090(8) 0.048(6) 0.041(5) 0.004(5) -0.007(5) -0.050(6)
C19F 0.046(6) 0.062(6) 0.088(9) -0.028(6) -0.007(6) -0.023(5)
C20A 0.043(6) 0.041(6) 0.054(7) -0.021(5) 0.005(5) -0.007(5)
C20B 0.059(7) 0.054(7) 0.047(6) 0.002(5) 0.003(5) -0.031(6)
C20C 0.033(5) 0.070(6) 0.048(7) 0.001(5) 0.002(5) -0.031(5)
C20D 0.053(7) 0.050(7) 0.052(6) -0.018(5) 0.005(5) -0.016(6)
C20E 0.072(6) 0.056(7) 0.050(7) -0.013(6) 0.013(5) -0.043(6)
C20F 0.043(6) 0.059(7) 0.076(8) -0.012(6) -0.005(5) -0.028(6)
C21A 0.028(5) 0.040(6) 0.048(6) -0.003(5) 0.006(4) -0.004(4)
C21B 0.071(8) 0.036(6) 0.051(6) 0.002(5) -0.005(6) -0.031(6)
C21C 0.054(7) 0.073(7) 0.036(6) -0.015(5) 0.006(5) -0.045(6)
C21D 0.046(7) 0.052(6) 0.066(8) -0.014(5) 0.013(6) -0.023(5)
C21E 0.059(7) 0.032(5) 0.043(6) -0.003(4) -0.010(5) -0.022(5)
C21F 0.046(7) 0.057(7) 0.064(6) -0.010(5) -0.008(5) -0.024(6)
N1D 0.016(6) 0.016(4) 0.034(7) -0.006(4) 0.009(5) -0.006(4)
C5D 0.020(6) 0.017(5) 0.042(8) -0.007(5) 0.001(5) -0.009(4)
C4D 0.018(6) 0.017(5) 0.043(7) -0.007(5) 0.004(5) -0.006(4)
C3D 0.018(6) 0.014(5) 0.034(7) -0.009(4) 0.010(5) -0.008(4)
C7D 0.017(6) 0.017(5) 0.039(7) -0.007(5) 0.007(5) -0.005(4)
C6D 0.016(6) 0.018(5) 0.040(7) -0.008(5) 0.009(5) -0.008(5)
C1D 0.012(6) 0.014(5) 0.033(7) -0.012(4) 0.007(6) -0.005(4)
C2D 0.018(5) 0.014(5) 0.029(7) -0.010(4) 0.018(5) -0.006(4)
N1A 0.015(5) 0.026(6) 0.046(8) -0.001(5) 0.000(4) -0.012(4)
C5A 0.017(5) 0.030(7) 0.049(8) -0.006(6) 0.001(5) -0.015(5)
C4A 0.014(5) 0.027(7) 0.054(8) -0.012(6) 0.002(5) -0.009(5)
C3A 0.013(5) 0.024(7) 0.043(8) -0.006(6) 0.002(5) -0.010(5)
C7A 0.019(6) 0.033(7) 0.057(9) -0.013(7) 0.009(5) -0.015(5)
C6A 0.018(6) 0.030(7) 0.053(9) -0.007(6) 0.003(5) -0.015(5)
C1A 0.014(5) 0.019(7) 0.035(8) -0.005(6) 0.001(5) -0.009(5)
C2A 0.012(5) 0.022(7) 0.034(8) -0.007(6) 0.001(5) -0.009(5)
N1B 0.008(4) 0.028(6) 0.045(8) -0.002(5) 0.002(4) -0.012(4)
C5B 0.011(4) 0.034(7) 0.052(8) -0.008(5) 0.005(5) -0.016(4)
C4B 0.015(5) 0.031(7) 0.057(8) -0.010(6) 0.000(5) -0.013(5)
C3B 0.018(5) 0.025(6) 0.045(7) -0.004(5) 0.000(4) -0.012(4)
C7B 0.019(5) 0.029(6) 0.052(8) -0.010(5) 0.005(5) -0.013(5)
C6B 0.013(5) 0.031(6) 0.048(8) -0.008(5) 0.007(5) -0.012(5)
C1B 0.014(5) 0.019(6) 0.030(7) -0.005(5) 0.003(5) -0.007(5)
C2B 0.016(5) 0.022(6) 0.039(7) -0.004(5) 0.000(5) -0.009(4)
N1C 0.019(6) 0.016(5) 0.034(8) -0.008(4) 0.007(5) -0.011(4)
C5C 0.020(7) 0.018(5) 0.045(9) -0.005(5) 0.002(6) -0.010(5)
C4C 0.017(7) 0.018(6) 0.045(9) -0.005(5) 0.003(6) -0.010(5)
C3C 0.013(6) 0.013(5) 0.037(7) -0.008(5) 0.008(6) -0.007(4)
C7C 0.013(6) 0.013(5) 0.036(7) -0.007(5) 0.007(6) -0.007(5)
C6C 0.018(7) 0.011(5) 0.036(8) -0.007(5) 0.006(6) -0.008(5)
C1C 0.010(6) 0.013(5) 0.024(7) -0.008(5) 0.010(6) -0.005(5)
C2C 0.011(6) 0.013(5) 0.029(7) -0.007(5) 0.010(6) -0.006(5)
N1E 0.019(5) 0.023(5) 0.036(7) -0.013(4) -0.005(4) 0.001(4)
C5E 0.020(6) 0.025(5) 0.045(8) -0.011(5) 0.000(5) -0.001(4)
C4E 0.022(5) 0.027(6) 0.043(8) -0.009(5) 0.002(5) 0.001(4)
C3E 0.018(5) 0.021(5) 0.033(7) -0.015(4) -0.002(5) -0.001(4)
C7E 0.020(5) 0.024(5) 0.035(7) -0.010(5) -0.005(5) -0.002(4)
C6E 0.020(5) 0.026(6) 0.039(8) -0.007(5) -0.004(5) -0.002(4)
C1E 0.021(5) 0.017(5) 0.035(7) -0.009(5) 0.001(5) -0.005(4)
C2E 0.021(5) 0.020(5) 0.033(7) -0.011(5) 0.000(4) -0.003(4)
N1F 0.017(5) 0.025(5) 0.037(8) -0.011(5) -0.004(5) -0.001(4)
C5F 0.021(6) 0.026(5) 0.042(8) -0.010(5) 0.000(5) -0.002(4)
C4F 0.019(6) 0.026(6) 0.042(7) -0.009(5) -0.001(5) -0.006(4)
C3F 0.016(5) 0.022(6) 0.036(7) -0.011(5) 0.000(5) -0.003(4)
C7F 0.019(6) 0.024(6) 0.045(9) -0.009(5) -0.002(6) -0.004(5)
C6F 0.019(5) 0.024(6) 0.042(9) -0.009(6) -0.003(5) -0.002(5)
C1F 0.012(6) 0.020(5) 0.037(8) -0.008(5) 0.000(6) -0.006(4)
C2F 0.010(6) 0.022(5) 0.033(8) -0.011(5) -0.002(5) -0.009(4)
C1G 0.058(8) 0.047(6) 0.063(6) -0.010(5) 0.005(6) -0.029(6)
C2G 0.057(9) 0.051(7) 0.063(7) -0.011(5) 0.004(6) -0.023(6)
C3G 0.053(9) 0.052(7) 0.060(7) -0.015(5) 0.004(6) -0.023(6)
C4G 0.054(8) 0.046(7) 0.060(6) -0.014(5) 0.003(6) -0.026(6)
C1I 0.049(7) 0.054(8) 0.062(6) -0.012(6) 0.003(5) -0.020(7)
C2I 0.053(7) 0.053(8) 0.063(7) -0.011(6) 0.003(6) -0.021(7)
C3I 0.053(8) 0.058(8) 0.061(7) -0.012(6) 0.005(6) -0.016(7)
C4I 0.054(7) 0.056(8) 0.061(7) -0.011(6) 0.004(6) -0.013(7)
C1H 0.049(7) 0.052(8) 0.061(6) -0.010(6) 0.004(5) -0.030(6)
C2H 0.052(7) 0.055(8) 0.061(7) -0.009(6) 0.003(6) -0.027(6)
C3H 0.051(7) 0.054(9) 0.062(7) -0.013(6) 0.001(6) -0.025(7)
C4H 0.048(7) 0.052(8) 0.062(6) -0.013(6) 0.002(5) -0.029(6)

_geom_special_details            
;
 All esds (except the esd in the dihedral angle between two l.s. planes)
 are estimated using the full covariance matrix.  The cell esds are taken
 into account individually in the estimation of esds in distances, angles
 and torsion angles; correlations between esds in cell parameters are only
 used when they are defined by crystal symmetry.  An approximate (isotropic)
 treatment of cell esds is used for estimating esds involving l.s. planes.
;

loop_
_geom_bond_atom_site_label_1
_geom_bond_atom_site_label_2
_geom_bond_distance
_geom_bond_site_symmetry_2
_geom_bond_publ_flag
Zn1 O2A 1.993(7) . ?
Zn1 O1B 1.997(7) . ?
Zn1 N1B 2.025(14) . ?
Zn1 N1A 2.046(19) . ?
Zn1 O2B 2.058(8) . ?
Zn1 O1A 2.061(8) . ?
Zn2 O2C 1.990(7) . ?
Zn2 O1D 1.993(7) . ?
Zn2 O2D 2.033(7) . ?
Zn2 N1D 2.079(14) . ?
Zn2 N1C 2.056(17) . ?
Zn2 O1C 2.088(7) . ?
Zn3 O2E 1.981(7) . ?
Zn3 O1F 2.003(8) . ?
Zn3 N1F 2.047(18) . ?
Zn3 N1E 2.050(14) . ?
Zn3 O1E 2.059(8) . ?
Zn3 O2F 2.074(8) . ?
O1A C8A 1.285(13) . ?
O1B C8B 1.268(13) . ?
O1C C8C 1.292(12) . ?
O1D C8D 1.279(12) . ?
O1E C8E 1.303(12) . ?
O1F C8F 1.263(12) . ?
O2A C13A 1.308(12) . ?
O2B C13B 1.274(13) . ?
O2C C13C 1.256(12) . ?
O2D C13D 1.266(12) . ?
O2E C13E 1.277(12) . ?
O2F C13F 1.274(13) . ?
C1 C2 1.3900 . ?
C1 C6 1.3900 . ?
C1 C1B 1.49(2) . ?
C2 C3 1.3900 . ?
C2 H2 0.9500 . ?
C3 C4 1.3900 . ?
C3 C1D 1.507(19) . ?
C4 C5 1.3900 . ?
C4 H4 0.9500 . ?
C5 C6 1.3900 . ?
C5 C1E 1.43(2) . ?
C6 H6 0.9500 . ?
C11 C12 1.3900 . ?
C11 C16 1.3900 . ?
C11 C1A 1.51(3) . ?
C12 C13 1.3900 . ?
C12 H12 0.9500 . ?
C13 C14 1.3900 . ?
C13 C1C 1.53(3) . ?
C14 C15 1.3900 . ?
C14 H14 0.9500 . ?
C15 C16 1.3900 . ?
C15 C1F 1.47(3) . ?
C16 H16 0.9500 . ?
C7 C8 1.534(18) . ?
C7 H7A 0.9800 . ?
C7 H7B 0.9800 . ?
C7 H7C 0.9800 . ?
C8 C1H 1.33(5) . ?
C8 C4H 1.34(5) . ?
C8 C1I 1.35(4) . ?
C8 C1G 1.37(4) . ?
C8 C4G 1.39(4) . ?
C8 C4I 1.40(4) . ?
C8A C9A 1.439(15) . ?
C8A C13A 1.451(15) . ?
C8B C9B 1.451(16) . ?
C8B C13B 1.473(15) . ?
C8C C9C 1.384(15) . ?
C8C C13C 1.470(14) . ?
C8D C9D 1.426(15) . ?
C8D C13D 1.486(14) . ?
C8E C9E 1.422(15) . ?
C8E C13E 1.452(14) . ?
C8F C9F 1.420(16) . ?
C8F C13F 1.494(15) . ?
C9 C2I 1.26(4) . ?
C9 C2G 1.28(4) . ?
C9 C2H 1.36(5) . ?
C9 C3H 1.40(6) . ?
C9 C3I 1.41(4) . ?
C9 C3G 1.45(4) . ?
C9 H9 0.9500 . ?
C9A C10A 1.354(15) . ?
C9A H9A 0.9500 . ?
C9B C10B 1.353(16) . ?
C9B C14B 1.550(16) . ?
C9C C10C 1.346(15) . ?
C9C H9C 0.9500 . ?
C9D C10D 1.370(16) . ?
C9D C14D 1.532(15) . ?
C9E C10E 1.332(15) . ?
C9E H9E 0.9500 . ?
C9F C10F 1.391(16) . ?
C9F C14F 1.522(16) . ?
C10A C11A 1.410(14) . ?
C10A C14A 1.528(15) . ?
C10B C11B 1.445(15) . ?
C10B H10B 0.9500 . ?
C10C C11C 1.418(14) . ?
C10C C14C 1.543(15) . ?
C10D C11D 1.462(15) . ?
C10D H10D 0.9500 . ?
C10E C11E 1.426(14) . ?
C10E C14E 1.566(15) . ?
C10F C11F 1.461(16) . ?
C10F H10F 0.9500 . ?
C11A C12A 1.371(15) . ?
C11A H11A 0.9500 . ?
C11B C12B 1.348(15) . ?
C11B C18B 1.540(15) . ?
C11C C12C 1.357(15) . ?
C11C H11C 0.9500 . ?
C11D C12D 1.336(15) . ?
C11D C18D 1.540(17) . ?
C11E C12E 1.393(14) . ?
C11E H11E 0.9500 . ?
C11F C12F 1.346(16) . ?
C11F C18F 1.520(17) . ?
C12A C13A 1.431(14) . ?
C12A C18A 1.518(15) . ?
C12B C13B 1.426(15) . ?
C12B H12B 0.9500 . ?
C12C C13C 1.450(14) . ?
C12C C18C 1.521(14) . ?
C12D C13D 1.370(15) . ?
C12D H12D 0.9500 . ?
C12E C13E 1.446(14) . ?
C12E C18E 1.497(15) . ?
C12F C13F 1.411(15) . ?
C12F H12F 0.9500 . ?
C14A C17A 1.514(16) . ?
C14A C15A 1.537(17) . ?
C14A C16A 1.546(15) . ?
C14B C16B 1.493(19) . ?
C14B C17B 1.498(18) . ?
C14B C15B 1.528(17) . ?
C14C C15C 1.507(17) . ?
C14C C17C 1.540(16) . ?
C14C C16C 1.543(15) . ?
C14D C17D 1.506(18) . ?
C14D C16D 1.507(18) . ?
C14D C15D 1.515(16) . ?
C14E C17E 1.511(16) . ?
C14E C15E 1.521(17) . ?
C14E C16E 1.546(17) . ?
C14F C17F 1.488(18) . ?
C14F C15F 1.531(16) . ?
C14F C16F 1.566(19) . ?
C15A H15A 0.9800 . ?
C15A H15B 0.9800 . ?
C15A H15C 0.9800 . ?
C15B H15D 0.9800 . ?
C15B H15E 0.9800 . ?
C15B H15F 0.9800 . ?
C15C H15G 0.9800 . ?
C15C H15H 0.9800 . ?
C15C H15I 0.9800 . ?
C15D H15J 0.9800 . ?
C15D H15K 0.9800 . ?
C15D H15L 0.9800 . ?
C15E H15M 0.9800 . ?
C15E H15N 0.9800 . ?
C15E H15O 0.9800 . ?
C15F H15P 0.9800 . ?
C15F H15Q 0.9800 . ?
C15F H15R 0.9800 . ?
C16A H16A 0.9800 . ?
C16A H16B 0.9800 . ?
C16A H16C 0.9800 . ?
C16B H16D 0.9800 . ?
C16B H16E 0.9800 . ?
C16B H16F 0.9800 . ?
C16C H16G 0.9800 . ?
C16C H16H 0.9800 . ?
C16C H16I 0.9800 . ?
C16D H16J 0.9800 . ?
C16D H16K 0.9800 . ?
C16D H16L 0.9800 . ?
C16E H16M 0.9800 . ?
C16E H16N 0.9800 . ?
C16E H16O 0.9800 . ?
C16F H16P 0.9800 . ?
C16F H16Q 0.9800 . ?
C16F H16R 0.9800 . ?
C17A H17A 0.9800 . ?
C17A H17B 0.9800 . ?
C17A H17C 0.9800 . ?
C17B H17D 0.9800 . ?
C17B H17E 0.9800 . ?
C17B H17F 0.9800 . ?
C17C H17G 0.9800 . ?
C17C H17H 0.9800 . ?
C17C H17I 0.9800 . ?
C17D H17J 0.9800 . ?
C17D H17K 0.9800 . ?
C17D H17L 0.9800 . ?
C17E H17M 0.9800 . ?
C17E H17N 0.9800 . ?
C17E H17O 0.9800 . ?
C17F H17P 0.9800 . ?
C17F H17Q 0.9800 . ?
C17F H17R 0.9800 . ?
C18A C19A 1.528(17) . ?
C18A C21A 1.529(16) . ?
C18A C20A 1.550(18) . ?
C18B C20B 1.484(17) . ?
C18B C21B 1.521(17) . ?
C18B C19B 1.525(16) . ?
C18C C20C 1.535(18) . ?
C18C C19C 1.545(17) . ?
C18C C21C 1.547(16) . ?
C18D C20D 1.486(18) . ?
C18D C21D 1.502(18) . ?
C18D C19D 1.527(18) . ?
C18E C19E 1.517(17) . ?
C18E C21E 1.550(16) . ?
C18E C20E 1.552(19) . ?
C18F C19F 1.504(19) . ?
C18F C20F 1.522(19) . ?
C18F C21F 1.533(18) . ?
C19A H19A 0.9800 . ?
C19A H19B 0.9800 . ?
C19A H19C 0.9800 . ?
C19B H19D 0.9800 . ?
C19B H19E 0.9800 . ?
C19B H19F 0.9800 . ?
C19C H19G 0.9800 . ?
C19C H19H 0.9800 . ?
C19C H19I 0.9800 . ?
C19D H19J 0.9800 . ?
C19D H19K 0.9800 . ?
C19D H19L 0.9800 . ?
C19E H19M 0.9800 . ?
C19E H19N 0.9800 . ?
C19E H19O 0.9800 . ?
C19F H19P 0.9800 . ?
C19F H19Q 0.9800 . ?
C19F H19R 0.9800 . ?
C20A H20A 0.9800 . ?
C20A H20B 0.9800 . ?
C20A H20C 0.9800 . ?
C20B H20D 0.9800 . ?
C20B H20E 0.9800 . ?
C20B H20F 0.9800 . ?
C20C H20G 0.9800 . ?
C20C H20H 0.9800 . ?
C20C H20I 0.9800 . ?
C20D H20J 0.9800 . ?
C20D H20K 0.9800 . ?
C20D H20L 0.9800 . ?
C20E H20M 0.9800 . ?
C20E H20N 0.9800 . ?
C20E H20O 0.9800 . ?
C20F H20P 0.9800 . ?
C20F H20Q 0.9800 . ?
C20F H20R 0.9800 . ?
C21A H21A 0.9800 . ?
C21A H21B 0.9800 . ?
C21A H21C 0.9800 . ?
C21B H21D 0.9800 . ?
C21B H21E 0.9800 . ?
C21B H21F 0.9800 . ?
C21C H21G 0.9800 . ?
C21C H21H 0.9800 . ?
C21C H21I 0.9800 . ?
C21D H21J 0.9800 . ?
C21D H21K 0.9800 . ?
C21D H21L 0.9800 . ?
C21E H21M 0.9800 . ?
C21E H21N 0.9800 . ?
C21E H21O 0.9800 . ?
C21F H21P 0.9800 . ?
C21F H21Q 0.9800 . ?
C21F H21R 0.9800 . ?
N1D C6D 1.279(13) . ?
N1D C5D 1.305(13) . ?
C5D C4D 1.394(14) . ?
C5D H5D 0.9500 . ?
C4D C3D 1.377(14) . ?
C4D H4D 0.9500 . ?
C3D C7D 1.367(14) . ?
C3D C2D 1.41(2) . ?
C7D C6D 1.393(13) . ?
C7D H7D 0.9500 . ?
C6D H6D 0.9500 . ?
C1D C2D 1.29(2) . ?
C1D H1D 0.9500 . ?
C2D H2D 0.9500 . ?
N1A C5A 1.303(14) . ?
N1A C6A 1.308(14) . ?
C5A C4A 1.390(15) . ?
C5A H5A 0.9500 . ?
C4A C3A 1.378(15) . ?
C4A H4A 0.9500 . ?
C3A C7A 1.378(15) . ?
C3A C2A 1.44(3) . ?
C7A C6A 1.390(14) . ?
C7A H7A1 0.9500 . ?
C6A H6A 0.9500 . ?
C1A C2A 1.30(3) . ?
C1A H1A 0.9500 . ?
C2A H2A 0.9500 . ?
N1B C5B 1.304(13) . ?
N1B C6B 1.314(13) . ?
C5B C4B 1.374(13) . ?
C5B H5B 0.9500 . ?
C4B C3B 1.379(14) . ?
C4B H4B 0.9500 . ?
C3B C7B 1.378(14) . ?
C3B C2B 1.47(2) . ?
C7B C6B 1.397(14) . ?
C7B H7B1 0.9500 . ?
C6B H6B 0.9500 . ?
C1B C2B 1.32(3) . ?
C1B H1B 0.9500 . ?
C2B H2B 0.9500 . ?
N1C C6C 1.283(14) . ?
N1C C5C 1.304(14) . ?
C5C C4C 1.387(14) . ?
C5C H5C 0.9500 . ?
C4C C3C 1.385(15) . ?
C4C H4C 0.9500 . ?
C3C C7C 1.379(15) . ?
C3C C2C 1.43(3) . ?
C7C C6C 1.400(14) . ?
C7C H7C1 0.9500 . ?
C6C H6C 0.9500 . ?
C1C C2C 1.21(3) . ?
C1C H1C 0.9500 . ?
C2C H2C 0.9500 . ?
N1E C6E 1.302(13) . ?
N1E C5E 1.304(13) . ?
C5E C4E 1.397(14) . ?
C5E H5E 0.9500 . ?
C4E C3E 1.389(14) . ?
C4E H4E 0.9500 . ?
C3E C7E 1.374(14) . ?
C3E C2E 1.41(2) . ?
C7E C6E 1.397(14) . ?
C7E H7E 0.9500 . ?
C6E H6E 0.9500 . ?
C1E C2E 1.50(3) . ?
C1E H1E 0.9500 . ?
C2E H2E 0.9500 . ?
N1F C6F 1.297(14) . ?
N1F C5F 1.307(14) . ?
C5F C4F 1.395(15) . ?
C5F H5F 0.9500 . ?
C4F C3F 1.379(15) . ?
C4F H4F 0.9500 . ?
C3F C7F 1.376(15) . ?
C3F C2F 1.52(3) . ?
C7F C6F 1.398(14) . ?
C7F H7F 0.9500 . ?
C6F H6F 0.9500 . ?
C1F C2F 1.16(3) . ?
C1F H1F 0.9500 . ?
C2F H2F 0.9500 . ?
C1G C2G 1.38(6) . ?
C1G H1G 0.9500 . ?
C2G H2G 0.9500 . ?
C3G C4G 1.38(5) . ?
C4G H4G 0.9500 . ?
C1I C2I 1.46(5) . ?
C1I H1I 0.9500 . ?
C2I H2I 0.9500 . ?
C3I C4I 1.39(5) . ?
C3I H3I 0.9500 . ?
C4I H4I 0.9500 . ?
C1H C2H 1.38(7) . ?
C1H H1H 0.9500 . ?
C2H H2H 0.9500 . ?
C3H C4H 1.36(7) . ?
C3H H3H 0.9500 . ?
C4H H4H 0.9500 . ?

loop_
_geom_angle_atom_site_label_1
_geom_angle_atom_site_label_2
_geom_angle_atom_site_label_3
_geom_angle
_geom_angle_site_symmetry_1
_geom_angle_site_symmetry_3
_geom_angle_publ_flag
O2A Zn1 O1B 125.5(3) . . ?
O2A Zn1 N1B 121.7(7) . . ?
O1B Zn1 N1B 112.8(7) . . ?
O2A Zn1 N1A 112.0(9) . . ?
O1B Zn1 N1A 122.3(9) . . ?
O2A Zn1 O2B 95.5(3) . . ?
O1B Zn1 O2B 81.4(3) . . ?
N1B Zn1 O2B 94.9(6) . . ?
N1A Zn1 O2B 89.7(9) . . ?
O2A Zn1 O1A 81.8(3) . . ?
O1B Zn1 O1A 97.6(3) . . ?
N1B Zn1 O1A 89.2(6) . . ?
N1A Zn1 O1A 94.2(9) . . ?
O2B Zn1 O1A 175.9(3) . . ?
O2C Zn2 O1D 124.5(3) . . ?
O2C Zn2 O2D 96.0(3) . . ?
O1D Zn2 O2D 79.7(3) . . ?
O2C Zn2 N1D 122.8(6) . . ?
O1D Zn2 N1D 112.6(6) . . ?
O2D Zn2 N1D 96.8(5) . . ?
O2C Zn2 N1C 113.0(7) . . ?
O1D Zn2 N1C 122.2(8) . . ?
O2D Zn2 N1C 90.2(7) . . ?
O2C Zn2 O1C 81.5(3) . . ?
O1D Zn2 O1C 97.1(3) . . ?
O2D Zn2 O1C 174.0(3) . . ?
N1D Zn2 O1C 89.1(5) . . ?
N1C Zn2 O1C 95.8(7) . . ?
O2E Zn3 O1F 124.5(3) . . ?
O2E Zn3 N1F 113.4(8) . . ?
O1F Zn3 N1F 121.9(8) . . ?
O2E Zn3 N1E 122.6(6) . . ?
O1F Zn3 N1E 112.8(6) . . ?
O2E Zn3 O1E 81.5(3) . . ?
O1F Zn3 O1E 96.3(3) . . ?
N1F Zn3 O1E 96.8(8) . . ?
N1E Zn3 O1E 89.5(6) . . ?
O2E Zn3 O2F 95.7(3) . . ?
O1F Zn3 O2F 81.6(3) . . ?
N1F Zn3 O2F 88.4(8) . . ?
N1E Zn3 O2F 95.8(6) . . ?
O1E Zn3 O2F 174.7(3) . . ?
C8A O1A Zn1 110.2(7) . . ?
C8B O1B Zn1 112.5(7) . . ?
C8C O1C Zn2 109.4(6) . . ?
C8D O1D Zn2 112.8(6) . . ?
C8E O1E Zn3 110.5(7) . . ?
C8F O1F Zn3 113.2(7) . . ?
C13A O2A Zn1 112.3(6) . . ?
C13B O2B Zn1 110.6(7) . . ?
C13C O2C Zn2 112.8(6) . . ?
C13D O2D Zn2 115.9(6) . . ?
C13E O2E Zn3 112.9(6) . . ?
C13F O2F Zn3 109.7(7) . . ?
C2 C1 C6 120.0 . . ?
C2 C1 C1B 118.2(11) . . ?
C6 C1 C1B 121.8(11) . . ?
C3 C2 C1 120.0 . . ?
C3 C2 H2 120.0 . . ?
C1 C2 H2 120.0 . . ?
C4 C3 C2 120.0 . . ?
C4 C3 C1D 117.9(10) . . ?
C2 C3 C1D 122.1(10) . . ?
C5 C4 C3 120.0 . . ?
C5 C4 H4 120.0 . . ?
C3 C4 H4 120.0 . . ?
C4 C5 C6 120.0 . . ?
C4 C5 C1E 124.9(12) . . ?
C6 C5 C1E 115.0(12) . . ?
C5 C6 C1 120.0 . . ?
C5 C6 H6 120.0 . . ?
C1 C6 H6 120.0 . . ?
C12 C11 C16 120.0 . . ?
C12 C11 C1A 122.5(15) . . ?
C16 C11 C1A 117.4(15) . . ?
C13 C12 C11 120.0 . . ?
C13 C12 H12 120.0 . . ?
C11 C12 H12 120.0 . . ?
C14 C13 C12 120.0 . . ?
C14 C13 C1C 120.8(14) . . ?
C12 C13 C1C 119.2(14) . . ?
C15 C14 C13 120.0 . . ?
C15 C14 H14 120.0 . . ?
C13 C14 H14 120.0 . . ?
C14 C15 C16 120.0 . . ?
C14 C15 C1F 123.4(16) . . ?
C16 C15 C1F 116.6(15) . . ?
C15 C16 C11 120.0 . . ?
C15 C16 H16 120.0 . . ?
C11 C16 H16 120.0 . . ?
C8 C7 H7A 109.5 . . ?
C8 C7 H7B 109.5 . . ?
H7A C7 H7B 109.5 . . ?
C8 C7 H7C 109.5 . . ?
H7A C7 H7C 109.5 . . ?
H7B C7 H7C 109.5 . . ?
C1H C8 C4H 113(3) . . ?
C1G C8 C4G 116(3) . . ?
C1I C8 C4I 118(3) . . ?
C1H C8 C7 122(2) . . ?
C4H C8 C7 125(2) . . ?
C1I C8 C7 121.3(19) . . ?
C1G C8 C7 123.5(19) . . ?
C4G C8 C7 120.5(19) . . ?
C4I C8 C7 120.6(18) . . ?
O1A C8A C9A 123.4(10) . . ?
O1A C8A C13A 118.2(10) . . ?
C9A C8A C13A 118.3(9) . . ?
O1B C8B C9B 124.7(10) . . ?
O1B C8B C13B 117.9(10) . . ?
C9B C8B C13B 117.4(10) . . ?
O1C C8C C9C 122.8(9) . . ?
O1C C8C C13C 116.8(9) . . ?
C9C C8C C13C 120.4(9) . . ?
O1D C8D C9D 122.8(9) . . ?
O1D C8D C13D 119.0(9) . . ?
C9D C8D C13D 118.2(10) . . ?
O1E C8E C9E 123.7(10) . . ?
O1E C8E C13E 116.2(9) . . ?
C9E C8E C13E 120.1(9) . . ?
O1F C8F C9F 123.8(10) . . ?
O1F C8F C13F 116.9(10) . . ?
C9F C8F C13F 119.2(10) . . ?
C2H C9 C3H 121(4) . . ?
C2I C9 C3I 122(3) . . ?
C2G C9 C3G 120(3) . . ?
C2G C9 H9 119.8 . . ?
C3G C9 H9 119.8 . . ?
C10A C9A C8A 120.4(10) . . ?
C10A C9A H9A 119.8 . . ?
C8A C9A H9A 119.8 . . ?
C10B C9B C8B 117.5(10) . . ?
C10B C9B C14B 123.2(11) . . ?
C8B C9B C14B 119.3(10) . . ?
C10C C9C C8C 121.7(9) . . ?
C10C C9C H9C 119.2 . . ?
C8C C9C H9C 119.2 . . ?
C10D C9D C8D 117.1(10) . . ?
C10D C9D C14D 121.5(11) . . ?
C8D C9D C14D 121.4(10) . . ?
C10E C9E C8E 120.2(10) . . ?
C10E C9E H9E 119.9 . . ?
C8E C9E H9E 119.9 . . ?
C10F C9F C8F 117.0(10) . . ?
C10F C9F C14F 122.0(11) . . ?
C8F C9F C14F 121.0(10) . . ?
C9A C10A C11A 119.1(10) . . ?
C9A C10A C14A 122.6(9) . . ?
C11A C10A C14A 118.3(9) . . ?
C9B C10B C11B 125.8(11) . . ?
C9B C10B H10B 117.1 . . ?
C11B C10B H10B 117.1 . . ?
C9C C10C C11C 118.4(10) . . ?
C9C C10C C14C 123.9(9) . . ?
C11C C10C C14C 117.6(9) . . ?
C9D C10D C11D 123.7(11) . . ?
C9D C10D H10D 118.1 . . ?
C11D C10D H10D 118.1 . . ?
C9E C10E C11E 121.0(10) . . ?
C9E C10E C14E 122.3(10) . . ?
C11E C10E C14E 116.6(9) . . ?
C9F C10F C11F 124.8(11) . . ?
C9F C10F H10F 117.6 . . ?
C11F C10F H10F 117.6 . . ?
C12A C11A C10A 125.7(10) . . ?
C12A C11A H11A 117.2 . . ?
C10A C11A H11A 117.2 . . ?
C12B C11B C10B 117.7(10) . . ?
C12B C11B C18B 123.2(10) . . ?
C10B C11B C18B 119.1(10) . . ?
C12C C11C C10C 124.7(10) . . ?
C12C C11C H11C 117.6 . . ?
C10C C11C H11C 117.6 . . ?
C12D C11D C10D 118.7(11) . . ?
C12D C11D C18D 123.9(10) . . ?
C10D C11D C18D 117.4(10) . . ?
C12E C11E C10E 122.6(10) . . ?
C12E C11E H11E 118.7 . . ?
C10E C11E H11E 118.7 . . ?
C12F C11F C10F 117.1(11) . . ?
C12F C11F C18F 124.7(11) . . ?
C10F C11F C18F 118.2(11) . . ?
C11A C12A C13A 115.6(10) . . ?
C11A C12A C18A 124.2(10) . . ?
C13A C12A C18A 120.2(9) . . ?
C11B C12B C13B 121.1(10) . . ?
C11B C12B H12B 119.5 . . ?
C13B C12B H12B 119.5 . . ?
C11C C12C C13C 117.6(9) . . ?
C11C C12C C18C 123.4(10) . . ?
C13C C12C C18C 119.0(9) . . ?
C11D C12D C13D 121.3(10) . . ?
C11D C12D H12D 119.3 . . ?
C13D C12D H12D 119.3 . . ?
C11E C12E C13E 117.0(9) . . ?
C11E C12E C18E 122.3(10) . . ?
C13E C12E C18E 120.7(9) . . ?
C11F C12F C13F 123.0(11) . . ?
C11F C12F H12F 118.5 . . ?
C13F C12F H12F 118.5 . . ?
O2A C13A C12A 122.1(9) . . ?
O2A C13A C8A 117.0(9) . . ?
C12A C13A C8A 120.9(9) . . ?
O2B C13B C12B 122.5(10) . . ?
O2B C13B C8B 117.0(9) . . ?
C12B C13B C8B 120.5(10) . . ?
O2C C13C C12C 123.8(9) . . ?
O2C C13C C8C 119.1(9) . . ?
C12C C13C C8C 117.1(9) . . ?
O2D C13D C12D 127.3(10) . . ?
O2D C13D C8D 111.9(9) . . ?
C12D C13D C8D 120.9(10) . . ?
O2E C13E C12E 122.7(9) . . ?
O2E C13E C8E 118.4(9) . . ?
C12E C13E C8E 118.9(9) . . ?
O2F C13F C12F 123.2(10) . . ?
O2F C13F C8F 117.9(9) . . ?
C12F C13F C8F 118.8(10) . . ?
C17A C14A C10A 109.4(9) . . ?
C17A C14A C15A 108.4(10) . . ?
C10A C14A C15A 109.9(9) . . ?
C17A C14A C16A 108.7(9) . . ?
C10A C14A C16A 112.5(10) . . ?
C15A C14A C16A 107.7(10) . . ?
C16B C14B C17B 108.7(12) . . ?
C16B C14B C15B 110.3(11) . . ?
C17B C14B C15B 107.7(11) . . ?
C16B C14B C9B 108.4(10) . . ?
C17B C14B C9B 112.1(10) . . ?
C15B C14B C9B 109.7(10) . . ?
C15C C14C C17C 110.7(10) . . ?
C15C C14C C16C 108.0(10) . . ?
C17C C14C C16C 107.6(10) . . ?
C15C C14C C10C 111.0(9) . . ?
C17C C14C C10C 108.3(9) . . ?
C16C C14C C10C 111.2(9) . . ?
C17D C14D C16D 105.8(11) . . ?
C17D C14D C15D 110.0(11) . . ?
C16D C14D C15D 110.8(11) . . ?
C17D C14D C9D 113.0(10) . . ?
C16D C14D C9D 107.9(10) . . ?
C15D C14D C9D 109.4(10) . . ?
C17E C14E C15E 108.5(11) . . ?
C17E C14E C16E 109.1(10) . . ?
C15E C14E C16E 109.8(10) . . ?
C17E C14E C10E 112.1(10) . . ?
C15E C14E C10E 110.1(9) . . ?
C16E C14E C10E 107.2(10) . . ?
C17F C14F C9F 112.3(11) . . ?
C17F C14F C15F 109.2(11) . . ?
C9F C14F C15F 109.5(10) . . ?
C17F C14F C16F 108.1(11) . . ?
C9F C14F C16F 108.5(10) . . ?
C15F C14F C16F 109.2(11) . . ?
C14A C15A H15A 109.5 . . ?
C14A C15A H15B 109.5 . . ?
H15A C15A H15B 109.5 . . ?
C14A C15A H15C 109.5 . . ?
H15A C15A H15C 109.5 . . ?
H15B C15A H15C 109.5 . . ?
C14B C15B H15D 109.5 . . ?
C14B C15B H15E 109.5 . . ?
H15D C15B H15E 109.5 . . ?
C14B C15B H15F 109.5 . . ?
H15D C15B H15F 109.5 . . ?
H15E C15B H15F 109.5 . . ?
C14C C15C H15G 109.5 . . ?
C14C C15C H15H 109.5 . . ?
H15G C15C H15H 109.5 . . ?
C14C C15C H15I 109.5 . . ?
H15G C15C H15I 109.5 . . ?
H15H C15C H15I 109.5 . . ?
C14D C15D H15J 109.5 . . ?
C14D C15D H15K 109.5 . . ?
H15J C15D H15K 109.5 . . ?
C14D C15D H15L 109.5 . . ?
H15J C15D H15L 109.5 . . ?
H15K C15D H15L 109.5 . . ?
C14E C15E H15M 109.5 . . ?
C14E C15E H15N 109.5 . . ?
H15M C15E H15N 109.5 . . ?
C14E C15E H15O 109.5 . . ?
H15M C15E H15O 109.5 . . ?
H15N C15E H15O 109.5 . . ?
C14F C15F H15P 109.5 . . ?
C14F C15F H15Q 109.5 . . ?
H15P C15F H15Q 109.5 . . ?
C14F C15F H15R 109.5 . . ?
H15P C15F H15R 109.5 . . ?
H15Q C15F H15R 109.5 . . ?
C14A C16A H16A 109.5 . . ?
C14A C16A H16B 109.5 . . ?
H16A C16A H16B 109.5 . . ?
C14A C16A H16C 109.5 . . ?
H16A C16A H16C 109.5 . . ?
H16B C16A H16C 109.5 . . ?
C14B C16B H16D 109.5 . . ?
C14B C16B H16E 109.5 . . ?
H16D C16B H16E 109.5 . . ?
C14B C16B H16F 109.5 . . ?
H16D C16B H16F 109.5 . . ?
H16E C16B H16F 109.5 . . ?
C14C C16C H16G 109.5 . . ?
C14C C16C H16H 109.5 . . ?
H16G C16C H16H 109.5 . . ?
C14C C16C H16I 109.5 . . ?
H16G C16C H16I 109.5 . . ?
H16H C16C H16I 109.5 . . ?
C14D C16D H16J 109.5 . . ?
C14D C16D H16K 109.5 . . ?
H16J C16D H16K 109.5 . . ?
C14D C16D H16L 109.5 . . ?
H16J C16D H16L 109.5 . . ?
H16K C16D H16L 109.5 . . ?
C14E C16E H16M 109.5 . . ?
C14E C16E H16N 109.5 . . ?
H16M C16E H16N 109.5 . . ?
C14E C16E H16O 109.5 . . ?
H16M C16E H16O 109.5 . . ?
H16N C16E H16O 109.5 . . ?
C14F C16F H16P 109.5 . . ?
C14F C16F H16Q 109.5 . . ?
H16P C16F H16Q 109.5 . . ?
C14F C16F H16R 109.5 . . ?
H16P C16F H16R 109.5 . . ?
H16Q C16F H16R 109.5 . . ?
C14A C17A H17A 109.5 . . ?
C14A C17A H17B 109.5 . . ?
H17A C17A H17B 109.5 . . ?
C14A C17A H17C 109.5 . . ?
H17A C17A H17C 109.5 . . ?
H17B C17A H17C 109.5 . . ?
C14B C17B H17D 109.5 . . ?
C14B C17B H17E 109.5 . . ?
H17D C17B H17E 109.5 . . ?
C14B C17B H17F 109.5 . . ?
H17D C17B H17F 109.5 . . ?
H17E C17B H17F 109.5 . . ?
C14C C17C H17G 109.5 . . ?
C14C C17C H17H 109.5 . . ?
H17G C17C H17H 109.5 . . ?
C14C C17C H17I 109.5 . . ?
H17G C17C H17I 109.5 . . ?
H17H C17C H17I 109.5 . . ?
C14D C17D H17J 109.5 . . ?
C14D C17D H17K 109.5 . . ?
H17J C17D H17K 109.5 . . ?
C14D C17D H17L 109.5 . . ?
H17J C17D H17L 109.5 . . ?
H17K C17D H17L 109.5 . . ?
C14E C17E H17M 109.5 . . ?
C14E C17E H17N 109.5 . . ?
H17M C17E H17N 109.5 . . ?
C14E C17E H17O 109.5 . . ?
H17M C17E H17O 109.5 . . ?
H17N C17E H17O 109.5 . . ?
C14F C17F H17P 109.5 . . ?
C14F C17F H17Q 109.5 . . ?
H17P C17F H17Q 109.5 . . ?
C14F C17F H17R 109.5 . . ?
H17P C17F H17R 109.5 . . ?
H17Q C17F H17R 109.5 . . ?
C12A C18A C19A 110.4(9) . . ?
C12A C18A C21A 111.0(10) . . ?
C19A C18A C21A 106.4(10) . . ?
C12A C18A C20A 109.6(10) . . ?
C19A C18A C20A 109.3(11) . . ?
C21A C18A C20A 110.1(10) . . ?
C20B C18B C21B 110.5(10) . . ?
C20B C18B C19B 109.1(11) . . ?
C21B C18B C19B 108.6(11) . . ?
C20B C18B C11B 108.7(10) . . ?
C21B C18B C11B 111.4(10) . . ?
C19B C18B C11B 108.4(9) . . ?
C12C C18C C20C 109.4(10) . . ?
C12C C18C C19C 111.4(10) . . ?
C20C C18C C19C 108.5(11) . . ?
C12C C18C C21C 110.9(10) . . ?
C20C C18C C21C 109.7(10) . . ?
C19C C18C C21C 106.8(10) . . ?
C20D C18D C21D 113.4(12) . . ?
C20D C18D C19D 107.1(11) . . ?
C21D C18D C19D 106.5(11) . . ?
C20D C18D C11D 108.3(11) . . ?
C21D C18D C11D 109.9(10) . . ?
C19D C18D C11D 111.6(11) . . ?
C12E C18E C19E 113.5(10) . . ?
C12E C18E C21E 112.8(10) . . ?
C19E C18E C21E 107.3(10) . . ?
C12E C18E C20E 108.2(10) . . ?
C19E C18E C20E 106.7(11) . . ?
C21E C18E C20E 108.1(10) . . ?
C19F C18F C11F 110.0(10) . . ?
C19F C18F C20F 108.0(12) . . ?
C11F C18F C20F 111.5(11) . . ?
C19F C18F C21F 111.8(12) . . ?
C11F C18F C21F 108.2(11) . . ?
C20F C18F C21F 107.4(11) . . ?
C18A C19A H19A 109.5 . . ?
C18A C19A H19B 109.5 . . ?
H19A C19A H19B 109.5 . . ?
C18A C19A H19C 109.5 . . ?
H19A C19A H19C 109.5 . . ?
H19B C19A H19C 109.5 . . ?
C18B C19B H19D 109.5 . . ?
C18B C19B H19E 109.5 . . ?
H19D C19B H19E 109.5 . . ?
C18B C19B H19F 109.5 . . ?
H19D C19B H19F 109.5 . . ?
H19E C19B H19F 109.5 . . ?
C18C C19C H19G 109.5 . . ?
C18C C19C H19H 109.5 . . ?
H19G C19C H19H 109.5 . . ?
C18C C19C H19I 109.5 . . ?
H19G C19C H19I 109.5 . . ?
H19H C19C H19I 109.5 . . ?
C18D C19D H19J 109.5 . . ?
C18D C19D H19K 109.5 . . ?
H19J C19D H19K 109.5 . . ?
C18D C19D H19L 109.5 . . ?
H19J C19D H19L 109.5 . . ?
H19K C19D H19L 109.5 . . ?
C18E C19E H19M 109.5 . . ?
C18E C19E H19N 109.5 . . ?
H19M C19E H19N 109.5 . . ?
C18E C19E H19O 109.5 . . ?
H19M C19E H19O 109.5 . . ?
H19N C19E H19O 109.5 . . ?
C18F C19F H19P 109.5 . . ?
C18F C19F H19Q 109.5 . . ?
H19P C19F H19Q 109.5 . . ?
C18F C19F H19R 109.5 . . ?
H19P C19F H19R 109.5 . . ?
H19Q C19F H19R 109.5 . . ?
C18A C20A H20A 109.5 . . ?
C18A C20A H20B 109.5 . . ?
H20A C20A H20B 109.5 . . ?
C18A C20A H20C 109.5 . . ?
H20A C20A H20C 109.5 . . ?
H20B C20A H20C 109.5 . . ?
C18B C20B H20D 109.5 . . ?
C18B C20B H20E 109.5 . . ?
H20D C20B H20E 109.5 . . ?
C18B C20B H20F 109.5 . . ?
H20D C20B H20F 109.5 . . ?
H20E C20B H20F 109.5 . . ?
C18C C20C H20G 109.5 . . ?
C18C C20C H20H 109.5 . . ?
H20G C20C H20H 109.5 . . ?
C18C C20C H20I 109.5 . . ?
H20G C20C H20I 109.5 . . ?
H20H C20C H20I 109.5 . . ?
C18D C20D H20J 109.5 . . ?
C18D C20D H20K 109.5 . . ?
H20J C20D H20K 109.5 . . ?
C18D C20D H20L 109.5 . . ?
H20J C20D H20L 109.5 . . ?
H20K C20D H20L 109.5 . . ?
C18E C20E H20M 109.5 . . ?
C18E C20E H20N 109.5 . . ?
H20M C20E H20N 109.5 . . ?
C18E C20E H20O 109.5 . . ?
H20M C20E H20O 109.5 . . ?
H20N C20E H20O 109.5 . . ?
C18F C20F H20P 109.5 . . ?
C18F C20F H20Q 109.5 . . ?
H20P C20F H20Q 109.5 . . ?
C18F C20F H20R 109.5 . . ?
H20P C20F H20R 109.5 . . ?
H20Q C20F H20R 109.5 . . ?
C18A C21A H21A 109.5 . . ?
C18A C21A H21B 109.5 . . ?
H21A C21A H21B 109.5 . . ?
C18A C21A H21C 109.5 . . ?
H21A C21A H21C 109.5 . . ?
H21B C21A H21C 109.5 . . ?
C18B C21B H21D 109.5 . . ?
C18B C21B H21E 109.5 . . ?
H21D C21B H21E 109.5 . . ?
C18B C21B H21F 109.5 . . ?
H21D C21B H21F 109.5 . . ?
H21E C21B H21F 109.5 . . ?
C18C C21C H21G 109.5 . . ?
C18C C21C H21H 109.5 . . ?
H21G C21C H21H 109.5 . . ?
C18C C21C H21I 109.5 . . ?
H21G C21C H21I 109.5 . . ?
H21H C21C H21I 109.5 . . ?
C18D C21D H21J 109.5 . . ?
C18D C21D H21K 109.5 . . ?
H21J C21D H21K 109.5 . . ?
C18D C21D H21L 109.5 . . ?
H21J C21D H21L 109.5 . . ?
H21K C21D H21L 109.5 . . ?
C18E C21E H21M 109.5 . . ?
C18E C21E H21N 109.5 . . ?
H21M C21E H21N 109.5 . . ?
C18E C21E H21O 109.5 . . ?
H21M C21E H21O 109.5 . . ?
H21N C21E H21O 109.5 . . ?
C18F C21F H21P 109.5 . . ?
C18F C21F H21Q 109.5 . . ?
H21P C21F H21Q 109.5 . . ?
C18F C21F H21R 109.5 . . ?
H21P C21F H21R 109.5 . . ?
H21Q C21F H21R 109.5 . . ?
C6D N1D C5D 121.0(13) . . ?
C6D N1D Zn2 120.9(10) . . ?
C5D N1D Zn2 118.0(10) . . ?
N1D C5D C4D 120.4(13) . . ?
N1D C5D H5D 119.8 . . ?
C4D C5D H5D 119.8 . . ?
C3D C4D C5D 119.3(13) . . ?
C3D C4D H4D 120.3 . . ?
C5D C4D H4D 120.3 . . ?
C7D C3D C4D 118.0(13) . . ?
C7D C3D C2D 121.6(13) . . ?
C4D C3D C2D 120.4(14) . . ?
C3D C7D C6D 118.4(13) . . ?
C3D C7D H7D 120.8 . . ?
C6D C7D H7D 120.8 . . ?
N1D C6D C7D 122.5(14) . . ?
N1D C6D H6D 118.7 . . ?
C7D C6D H6D 118.7 . . ?
C2D C1D C3 127.4(18) . . ?
C2D C1D H1D 116.3 . . ?
C3 C1D H1D 116.3 . . ?
C1D C2D C3D 131.5(17) . . ?
C1D C2D H2D 114.2 . . ?
C3D C2D H2D 114.2 . . ?
C5A N1A C6A 115.9(16) . . ?
C5A N1A Zn1 121.2(14) . . ?
C6A N1A Zn1 122.6(14) . . ?
N1A C5A C4A 123.4(17) . . ?
N1A C5A H5A 118.3 . . ?
C4A C5A H5A 118.3 . . ?
C3A C4A C5A 120.0(16) . . ?
C3A C4A H4A 120.0 . . ?
C5A C4A H4A 120.0 . . ?
C7A C3A C4A 116.5(15) . . ?
C7A C3A C2A 118.4(18) . . ?
C4A C3A C2A 124.7(18) . . ?
C3A C7A C6A 117.5(16) . . ?
C3A C7A H7A1 121.3 . . ?
C6A C7A H7A1 121.3 . . ?
N1A C6A C7A 125.9(17) . . ?
N1A C6A H6A 117.0 . . ?
C7A C6A H6A 117.0 . . ?
C2A C1A C11 124(2) . . ?
C2A C1A H1A 118.0 . . ?
C11 C1A H1A 118.0 . . ?
C1A C2A C3A 125(2) . . ?
C1A C2A H2A 117.7 . . ?
C3A C2A H2A 117.7 . . ?
C5B N1B C6B 117.3(13) . . ?
C5B N1B Zn1 122.4(10) . . ?
C6B N1B Zn1 120.3(10) . . ?
N1B C5B C4B 123.2(14) . . ?
N1B C5B H5B 118.4 . . ?
C4B C5B H5B 118.4 . . ?
C3B C4B C5B 120.3(14) . . ?
C3B C4B H4B 119.8 . . ?
C5B C4B H4B 119.8 . . ?
C4B C3B C7B 116.6(13) . . ?
C4B C3B C2B 120.1(14) . . ?
C7B C3B C2B 123.2(14) . . ?
C3B C7B C6B 118.5(14) . . ?
C3B C7B H7B1 120.7 . . ?
C6B C7B H7B1 120.7 . . ?
N1B C6B C7B 123.7(14) . . ?
N1B C6B H6B 118.1 . . ?
C7B C6B H6B 118.1 . . ?
C2B C1B C1 124.0(18) . . ?
C2B C1B H1B 118.0 . . ?
C1 C1B H1B 118.0 . . ?
C1B C2B C3B 125.1(17) . . ?
C1B C2B H2B 117.4 . . ?
C3B C2B H2B 117.4 . . ?
C6C N1C C5C 116.3(15) . . ?
C6C N1C Zn2 120.1(12) . . ?
C5C N1C Zn2 123.6(12) . . ?
N1C C5C C4C 122.7(16) . . ?
N1C C5C H5C 118.6 . . ?
C4C C5C H5C 118.6 . . ?
C3C C4C C5C 120.2(15) . . ?
C3C C4C H4C 119.9 . . ?
C5C C4C H4C 119.9 . . ?
C7C C3C C4C 116.8(14) . . ?
C7C C3C C2C 120.2(17) . . ?
C4C C3C C2C 122.7(16) . . ?
C3C C7C C6C 116.2(15) . . ?
C3C C7C H7C1 121.9 . . ?
C6C C7C H7C1 121.9 . . ?
N1C C6C C7C 127.1(16) . . ?
N1C C6C H6C 116.4 . . ?
C7C C6C H6C 116.4 . . ?
C2C C1C C13 126(2) . . ?
C2C C1C H1C 116.9 . . ?
C13 C1C H1C 116.9 . . ?
C1C C2C C3C 128(2) . . ?
C1C C2C H2C 116.0 . . ?
C3C C2C H2C 116.0 . . ?
C6E N1E C5E 118.1(14) . . ?
C6E N1E Zn3 119.6(11) . . ?
C5E N1E Zn3 122.3(11) . . ?
N1E C5E C4E 123.5(15) . . ?
N1E C5E H5E 118.3 . . ?
C4E C5E H5E 118.3 . . ?
C3E C4E C5E 118.4(14) . . ?
C3E C4E H4E 120.8 . . ?
C5E C4E H4E 120.8 . . ?
C7E C3E C4E 117.5(13) . . ?
C7E C3E C2E 126.5(15) . . ?
C4E C3E C2E 116.0(14) . . ?
C3E C7E C6E 118.7(14) . . ?
C3E C7E H7E 120.6 . . ?
C6E C7E H7E 120.6 . . ?
N1E C6E C7E 123.6(14) . . ?
N1E C6E H6E 118.2 . . ?
C7E C6E H6E 118.2 . . ?
C5 C1E C2E 120.6(17) . . ?
C5 C1E H1E 119.7 . . ?
C2E C1E H1E 119.7 . . ?
C3E C2E C1E 122.2(17) . . ?
C3E C2E H2E 118.9 . . ?
C1E C2E H2E 118.9 . . ?
C6F N1F C5F 117.0(16) . . ?
C6F N1F Zn3 121.9(13) . . ?
C5F N1F Zn3 121.0(14) . . ?
N1F C5F C4F 124.8(17) . . ?
N1F C5F H5F 117.6 . . ?
C4F C5F H5F 117.6 . . ?
C3F C4F C5F 117.9(16) . . ?
C3F C4F H4F 121.0 . . ?
C5F C4F H4F 121.0 . . ?
C7F C3F C4F 116.6(15) . . ?
C7F C3F C2F 123.7(17) . . ?
C4F C3F C2F 119.5(18) . . ?
C3F C7F C6F 120.2(16) . . ?
C3F C7F H7F 119.9 . . ?
C6F C7F H7F 119.9 . . ?
N1F C6F C7F 122.7(17) . . ?
N1F C6F H6F 118.6 . . ?
C7F C6F H6F 118.6 . . ?
C2F C1F C15 131(3) . . ?
C2F C1F H1F 114.3 . . ?
C15 C1F H1F 114.3 . . ?
C1F C2F C3F 131(2) . . ?
C1F C2F H2F 114.6 . . ?
C3F C2F H2F 114.6 . . ?
C8 C1G C2G 122(4) . . ?
C8 C1G H1G 119.0 . . ?
C2G C1G H1G 119.0 . . ?
C9 C2G C1G 122(4) . . ?
C9 C2G H2G 119.0 . . ?
C1G C2G H2G 119.0 . . ?
C4G C3G C9 116(3) . . ?
C3G C4G C8 123(3) . . ?
C3G C4G H4G 118.3 . . ?
C8 C4G H4G 118.3 . . ?
C8 C1I C2I 119(3) . . ?
C8 C1I H1I 120.3 . . ?
C2I C1I H1I 120.3 . . ?
C9 C2I C1I 121(3) . . ?
C9 C2I H2I 119.3 . . ?
C1I C2I H2I 119.3 . . ?
C4I C3I C9 118(3) . . ?
C4I C3I H3I 121.2 . . ?
C9 C3I H3I 121.2 . . ?
C3I C4I C8 121(3) . . ?
C3I C4I H4I 119.4 . . ?
C8 C4I H4I 119.4 . . ?
C8 C1H C2H 125(5) . . ?
C8 C1H H1H 117.7 . . ?
C2H C1H H1H 117.7 . . ?
C9 C2H C1H 118(5) . . ?
C9 C2H H2H 120.9 . . ?
C1H C2H H2H 120.9 . . ?
C4H C3H C9 113(4) . . ?
C4H C3H H3H 123.6 . . ?
C9 C3H H3H 123.6 . . ?
C8 C4H C3H 130(5) . . ?
C8 C4H H4H 114.8 . . ?
C3H C4H H4H 114.8 . . ?

loop_
_geom_hbond_atom_site_label_D
_geom_hbond_atom_site_label_H
_geom_hbond_atom_site_label_A
_geom_hbond_distance_DH
_geom_hbond_distance_HA
_geom_hbond_distance_DA
_geom_hbond_angle_DHA
_geom_hbond_site_symmetry_A
C4A H4A O1C 0.95 2.63 3.31(2) 129.0 1_565
C4B H4B O1C 0.95 2.54 3.044(19) 113.3 1_565

_refine_diff_density_max         1.879
_refine_diff_density_min         -1.688
_refine_diff_density_rms         0.172

_shelx_res_file                  
;

    C:\STRUCT~1\Martin\B15100~1\SQUEEZ~1\b15100_p1-_sq.res created by SHELXL-2014/7

TITL B15100_P1- in P-1
CELL 0.71073 15.4724 15.4781 28.9081 78.730 88.358 60.122
ZERR 2.0000 0.0016 0.0016 0.0030 0.004 0.004 0.003
LATT 1
SFAC C H N O ZN
UNIT 236 297.28 6 24 6
MERG 2
OMIT -4 50
FMAP 2
GRID
PLAN 200
TEMP -173
SIZE 0.32 0.21 0.02
SUMP 1.0 0.0001 1.0 3 1.0 4 1.0 5
FLAT 0.1 C7 C8 C1G C2G C9 C3G C4G
FLAT 0.1 C7 C8 C1H C2H C9 C3H C4H
FLAT 0.1 C7 C8 C1I C2I C9 C3I C4I
SIMU 0.02 0.02
EADP O1D O2D
HTAB
BOND $H
EQIV $1 x, y+1, z
HTAB C4A O1C_$1
HTAB C4B O1C_$1
RIGU 0.004 0.004
ABIN
L.S. 20
ACTA 50
WGHT    0.047700   98.096893
EXTI    0.005799
FVAR       0.04657   0.57408   0.35217   0.38221   0.26562
ZN1   5    1.685656   -0.605252    0.249158    11.00000    0.01464    0.03962 =
         0.03963    0.00083    0.00166   -0.01814
ZN2   5    1.047197   -1.258516    0.247412    11.00000    0.04061    0.02123 =
         0.03846   -0.01108    0.00693   -0.02175
ZN3   5    0.395308    0.029387    0.247386    11.00000    0.01586    0.02128 =
         0.03692   -0.00662   -0.00232    0.00567
O1A   4    1.612837   -0.448726    0.228832    11.00000    0.02867    0.03851 =
         0.03960   -0.00920    0.01057   -0.02049
O1B   4    1.748367   -0.617826    0.311360    11.00000    0.01510    0.03342 =
         0.04172   -0.00532    0.00702   -0.01379
O1C   4    1.193302   -1.327707    0.227081    11.00000    0.03564    0.03387 =
         0.03915   -0.01643    0.00305   -0.02147
O1D   4    1.074166   -1.353574    0.309638    11.00000    0.02412    0.01432 =
         0.04320   -0.00280   -0.00061   -0.00451
O1E   4    0.312498   -0.029991    0.227517    11.00000    0.03693    0.02705 =
         0.03708   -0.00166   -0.00238   -0.00847
O1F   4    0.337313    0.052777    0.309635    11.00000    0.01937    0.02669 =
         0.04527   -0.00798    0.00125   -0.00633
O2A   4    1.742414   -0.595406    0.186884    11.00000    0.02092    0.02963 =
         0.03219   -0.00249    0.00172   -0.01347
O2B   4    1.767817   -0.761701    0.268227    11.00000    0.03662    0.03735 =
         0.04085   -0.00450   -0.00355   -0.02307
O2C   4    1.020227   -1.283422    0.185849    11.00000    0.03034    0.02091 =
         0.03562   -0.00939    0.00325   -0.01520
O2D   4    0.905783   -1.205523    0.267744    11.00000    0.02412    0.01432 =
         0.04320   -0.00280   -0.00061   -0.00451
O2E   4    0.333651    0.125166    0.185898    11.00000    0.01063    0.02512 =
         0.03867   -0.00817    0.00427   -0.00077
O2F   4    0.466444    0.101879    0.266923    11.00000    0.01920    0.03471 =
         0.03651   -0.00805    0.00264   -0.00555
PART 1
AFIX  66
C1    1    1.138046   -0.622001    0.247903    21.00000    0.01273    0.01607 =
         0.02193   -0.00800    0.00155   -0.00723
C2    1    1.126514   -0.705428    0.247688    21.00000    0.01230    0.01578 =
         0.02473   -0.00817    0.00566   -0.00629
AFIX  43
H2    2    1.183438   -0.769979    0.247176    21.00000   -1.20000
AFIX  65
C3    1    1.031694   -0.694407    0.248221    21.00000    0.01441    0.01174 =
         0.02614   -0.01029    0.00701   -0.00474
C4    1    0.948406   -0.599959    0.248970    21.00000    0.00797    0.01252 =
         0.03003   -0.01053    0.01079   -0.00375
AFIX  43
H4    2    0.883601   -0.592427    0.249335    21.00000   -1.20000
AFIX  65
C5    1    0.959936   -0.516530    0.249186    21.00000    0.00978    0.01360 =
         0.02822   -0.00687    0.00290   -0.00575
C6    1    1.054756   -0.527550    0.248652    21.00000    0.01171    0.01579 =
         0.03004   -0.00789    0.00209   -0.00872
AFIX  43
H6    2    1.062636   -0.470531    0.248800    21.00000   -1.20000
PART 2
AFIX  66
C11   1    1.127058   -0.601681    0.251538   -21.00000    0.01073    0.01508 =
         0.02358   -0.00611    0.00169   -0.00708
C12   1    1.138961   -0.696544    0.250845   -21.00000    0.01000    0.01431 =
         0.02208   -0.00548    0.00366   -0.00602
AFIX  43
H12   2    1.204053   -0.753491    0.251396   -21.00000   -1.20000
AFIX  65
C13   1    1.055624   -0.708084    0.249347   -21.00000    0.00960    0.01156 =
         0.02960   -0.00748    0.00507   -0.00289
C14   1    0.960383   -0.624761    0.248541   -21.00000    0.00811    0.01588 =
         0.02856   -0.00779    0.00512   -0.00464
AFIX  43
H14   2    0.903426   -0.632649    0.247517   -21.00000   -1.20000
AFIX  65
C15   1    0.948478   -0.529897    0.249234   -21.00000    0.00605    0.01434 =
         0.02690   -0.00468    0.00440   -0.00464
C16   1    1.031815   -0.518356    0.250732   -21.00000    0.00974    0.01426 =
         0.03212   -0.00706    0.00206   -0.00526
AFIX  43
H16   2    1.023679   -0.453521    0.251206   -21.00000   -1.20000
PART 0
AFIX   0
C7    1    0.703175   -0.932268    0.219428    11.00000    0.04276    0.05068 =
         0.05946   -0.01269    0.00330   -0.02435
AFIX 137
H7A   2    0.748172   -1.005518    0.230957    11.00000   -1.50000
H7B   2    0.637054   -0.912590    0.230969    11.00000   -1.50000
H7C   2    0.730193   -0.894385    0.231039    11.00000   -1.50000
AFIX   0
C8    1    0.693951   -0.907716    0.165160    11.00000    0.04310    0.04136 =
         0.05840   -0.01213    0.00359   -0.02551
C8A   1    1.631245   -0.422187    0.186452    11.00000    0.01899    0.04017 =
         0.03374   -0.00935    0.00384   -0.01842
C8B   1    1.800001   -0.709622    0.333435    11.00000    0.02578    0.03418 =
         0.03889   -0.00681    0.00680   -0.02143
C8C   1    1.192813   -1.343140    0.184767    11.00000    0.03392    0.02579 =
         0.03130   -0.00454   -0.00218   -0.01780
C8D   1    0.996106   -1.329552    0.332506    11.00000    0.02657    0.01761 =
         0.03689   -0.01109   -0.00204   -0.01255
C8E   1    0.271302    0.014983    0.184568    11.00000    0.01867    0.01821 =
         0.03385   -0.00441    0.00480   -0.00064
C8F   1    0.373230    0.091223    0.332297    11.00000    0.01158    0.02016 =
         0.04075   -0.00473    0.00189   -0.00089
C9    1    0.677212   -0.862777    0.066746    11.00000    0.05126    0.05324 =
         0.06124   -0.01145    0.00255   -0.02355
AFIX  43
H9    2    0.665862   -0.844758    0.033234    11.00000   -1.20000
AFIX   0
C9A   1    1.583166   -0.318273    0.160480    11.00000    0.01350    0.03616 =
         0.03582   -0.01121    0.00357   -0.01282
AFIX  43
H9A   2    1.534554   -0.265361    0.174603    11.00000   -1.20000
AFIX   0
C9B   1    1.849231   -0.741344    0.380596    11.00000    0.04093    0.03669 =
         0.03958   -0.00811    0.00291   -0.02160
C9C   1    1.277406   -1.379077    0.159892    11.00000    0.02262    0.03036 =
         0.03331   -0.00385   -0.00231   -0.01359
AFIX  43
H9C   2    1.338824   -1.393482    0.174343    11.00000   -1.20000
AFIX   0
C9D   1    0.998392   -1.382634    0.379117    11.00000    0.03579    0.02439 =
         0.03769   -0.00653   -0.00305   -0.01034
C9E   1    0.218218   -0.016352    0.159102    11.00000    0.02168    0.02289 =
         0.03528   -0.00617    0.00595   -0.00542
AFIX  43
H9E   2    0.211845   -0.073472    0.173298    11.00000   -1.20000
AFIX   0
C9F   1    0.347814    0.110178    0.378279    11.00000    0.02490    0.03539 =
         0.03995   -0.00481    0.00193   -0.00950
C10A  1    1.606826   -0.295490    0.116025    11.00000    0.01215    0.03364 =
         0.03370   -0.00979    0.00164   -0.00979
C10B  1    1.897379   -0.842112    0.400279    11.00000    0.04149    0.03597 =
         0.03872   -0.00585    0.00005   -0.02442
AFIX  43
H10B  2    1.929533   -0.862427    0.431146    11.00000   -1.20000
AFIX   0
C10C  1    1.274863   -1.394130    0.115764    11.00000    0.02594    0.02587 =
         0.03046   -0.00094    0.00132   -0.01701
C10D  1    0.909875   -1.348382    0.400003    11.00000    0.04094    0.02459 =
         0.03613   -0.00544   -0.00061   -0.01260
AFIX  43
H10D  2    0.909960   -1.383487    0.430896    11.00000   -1.20000
AFIX   0
C10E  1    0.177422    0.034188    0.115402    11.00000    0.02793    0.02473 =
         0.03469   -0.00678    0.00653   -0.01062
C10F  1    0.397455    0.148199    0.399565    11.00000    0.02738    0.03102 =
         0.04248   -0.00243   -0.00278   -0.00771
AFIX  43
H10F  2    0.380616    0.161550    0.430256    11.00000   -1.20000
AFIX   0
C11A  1    1.679206   -0.374902    0.095593    11.00000    0.02571    0.02947 =
         0.02849   -0.00555    0.00313   -0.00798
AFIX  43
H11A  2    1.693689   -0.356639    0.064249    11.00000   -1.20000
AFIX   0
C11B  1    1.904225   -0.921577    0.378509    11.00000    0.03139    0.03673 =
         0.03730   -0.00484    0.00434   -0.02248
C11C  1    1.183588   -1.376175    0.095431    11.00000    0.03245    0.03974 =
         0.02487   -0.00347    0.00221   -0.02398
AFIX  43
H11C  2    1.183602   -1.390399    0.064915    11.00000   -1.20000
AFIX   0
C11D  1    0.815288   -1.260870    0.377447    11.00000    0.03987    0.02372 =
         0.03970   -0.00759   -0.00197   -0.01455
C11E  1    0.180642    0.123826    0.094435    11.00000    0.02735    0.01726 =
         0.03375   -0.00202   -0.00211   -0.00776
AFIX  43
H11E  2    0.145261    0.161646    0.064468    11.00000   -1.20000
AFIX   0
C11F  1    0.473603    0.169125    0.378201    11.00000    0.02477    0.02739 =
         0.04485   -0.00147   -0.00360   -0.00514
C12A  1    1.730503   -0.476171    0.117014    11.00000    0.02387    0.02878 =
         0.02927   -0.00318    0.00346   -0.00463
C12B  1    1.860458   -0.894023    0.334393    11.00000    0.03313    0.03320 =
         0.03869   -0.00626    0.00320   -0.02426
AFIX  43
H12B  2    1.864382   -0.944799    0.319130    11.00000   -1.20000
AFIX   0
C12C  1    1.096193   -1.340128    0.116427    11.00000    0.03049    0.03724 =
         0.02826   -0.00210   -0.00012   -0.02461
C12D  1    0.813645   -1.212391    0.333567    11.00000    0.03890    0.01368 =
         0.04119   -0.00611   -0.00152   -0.01357
AFIX  43
H12D  2    0.752454   -1.155552    0.318593    11.00000   -1.20000
AFIX   0
C12E  1    0.233584    0.158155    0.116132    11.00000    0.02793    0.02264 =
         0.03176   -0.00307    0.00178   -0.01152
C12F  1    0.494064    0.153695    0.333997    11.00000    0.01613    0.02320 =
         0.04103    0.00220   -0.00411   -0.00407
AFIX  43
H12F  2    0.541189    0.169656    0.318887    11.00000   -1.20000
AFIX   0
C13A  1    1.704046   -0.501228    0.163515    11.00000    0.01795    0.02876 =
         0.02949   -0.00646    0.00038   -0.01556
C13B  1    1.808351   -0.789869    0.310254    11.00000    0.01988    0.03249 =
         0.03749   -0.00556    0.00298   -0.01820
C13C  1    1.096484   -1.319090    0.163137    11.00000    0.02899    0.01837 =
         0.02946   -0.00003   -0.00045   -0.01717
C13D  1    0.898401   -1.242950    0.309704    11.00000    0.03420    0.01015 =
         0.03859   -0.00680   -0.00239   -0.01154
C13E  1    0.281848    0.101793    0.162839    11.00000    0.01074    0.02107 =
         0.03436   -0.00630    0.00743    0.00019
C13F  1    0.448699    0.114886    0.309078    11.00000    0.01569    0.02553 =
         0.03635   -0.00255    0.00003   -0.00316
C14A  1    1.556664   -0.186864    0.086529    11.00000    0.02198    0.02725 =
         0.04079   -0.00771    0.00348   -0.00165
C14B  1    1.843795   -0.659740    0.406151    11.00000    0.05910    0.04227 =
         0.04465   -0.01224    0.00888   -0.03401
C14C  1    1.366762   -1.434219    0.086466    11.00000    0.02860    0.04899 =
         0.03906   -0.01099    0.00699   -0.02324
C14D  1    1.095473   -1.474725    0.404456    11.00000    0.03415    0.03105 =
         0.03911   -0.00706   -0.00328   -0.00178
C14E  1    0.116871    0.003992    0.086037    11.00000    0.04292    0.03422 =
         0.04228   -0.00909    0.00045   -0.01932
C14F  1    0.271487    0.087025    0.403248    11.00000    0.03033    0.05444 =
         0.04338   -0.00700    0.00741   -0.02105
C15A  1    1.635249   -0.154679    0.074318    11.00000    0.03407    0.03765 =
         0.06142   -0.00441    0.00292   -0.01059
AFIX 137
H15A  2    1.682800   -0.198079    0.054354    11.00000   -1.50000
H15B  2    1.671066   -0.161998    0.103539    11.00000   -1.50000
H15C  2    1.601999   -0.083435    0.057273    11.00000   -1.50000
AFIX   0
C15B  1    1.887662   -0.600077    0.376373    11.00000    0.05179    0.04041 =
         0.05112   -0.01023    0.00056   -0.03098
AFIX 137
H15D  2    1.897275   -0.559007    0.395300    11.00000   -1.50000
H15E  2    1.841670   -0.555224    0.348481    11.00000   -1.50000
H15F  2    1.952176   -0.647735    0.366241    11.00000   -1.50000
AFIX   0
C15C  1    1.391092   -1.534605    0.075170    11.00000    0.04509    0.05293 =
         0.05710   -0.01850    0.01395   -0.02758
AFIX 137
H15G  2    1.404260   -1.584458    0.104673    11.00000   -1.50000
H15H  2    1.450445   -1.559176    0.057181    11.00000   -1.50000
H15I  2    1.334392   -1.525462    0.056312    11.00000   -1.50000
AFIX   0
C15D  1    1.136199   -1.556460    0.375397    11.00000    0.04244    0.02682 =
         0.04399   -0.00401    0.00262    0.00020
AFIX 137
H15J  2    1.148463   -1.529115    0.343969    11.00000   -1.50000
H15K  2    1.087487   -1.578256    0.372152    11.00000   -1.50000
H15L  2    1.198998   -1.614894    0.391267    11.00000   -1.50000
AFIX   0
C15E  1    0.009427    0.091029    0.074787    11.00000    0.04902    0.03905 =
         0.05972   -0.01206   -0.00715   -0.02023
AFIX 137
H15M  2   -0.028256    0.070799    0.057117    11.00000   -1.50000
H15N  2    0.008640    0.151174    0.055661    11.00000   -1.50000
H15O  2   -0.021341    0.107202    0.104334    11.00000   -1.50000
AFIX   0
C15F  1    0.171906    0.146680    0.372832    11.00000    0.03161    0.07092 =
         0.04221   -0.00902    0.00921   -0.02115
AFIX 137
H15P  2    0.153303    0.218527    0.363545    11.00000   -1.50000
H15Q  2    0.119916    0.140970    0.391042    11.00000   -1.50000
H15R  2    0.178737    0.118742    0.344433    11.00000   -1.50000
AFIX   0
C16A  1    1.476298   -0.108697    0.112732    11.00000    0.03772    0.03466 =
         0.04620   -0.01227    0.00371    0.00106
AFIX 137
H16A  2    1.440396   -0.042102    0.091068    11.00000   -1.50000
H16B  2    1.508538   -0.103108    0.139800    11.00000   -1.50000
H16C  2    1.429005   -0.131321    0.123942    11.00000   -1.50000
AFIX   0
C16B  1    1.736721   -0.589868    0.412849    11.00000    0.07043    0.05447 =
         0.06137   -0.02384    0.02156   -0.04367
AFIX 137
H16D  2    1.707217   -0.629969    0.428575    11.00000   -1.50000
H16E  2    1.700173   -0.550744    0.381957    11.00000   -1.50000
H16F  2    1.732506   -0.543040    0.432411    11.00000   -1.50000
AFIX   0
C16C  1    1.459792   -1.450083    0.113483    11.00000    0.02871    0.06025 =
         0.04582   -0.01625    0.01128   -0.02217
AFIX 137
H16G  2    1.473914   -1.498230    0.143700    11.00000   -1.50000
H16H  2    1.447232   -1.384736    0.119422    11.00000   -1.50000
H16I  2    1.517333   -1.477363    0.094491    11.00000   -1.50000
AFIX   0
C16D  1    1.168700   -1.439391    0.409995    11.00000    0.03538    0.05016 =
         0.05819   -0.01590   -0.00495   -0.00515
AFIX 137
H16J  2    1.231418   -1.496961    0.426406    11.00000   -1.50000
H16K  2    1.140591   -1.385934    0.428483    11.00000   -1.50000
H16L  2    1.181717   -1.412297    0.378697    11.00000   -1.50000
AFIX   0
C16E  1    0.168149   -0.017483    0.039631    11.00000    0.05952    0.03958 =
         0.04328   -0.01197    0.00541   -0.02745
AFIX 137
H16M  2    0.239423   -0.067585    0.047119    11.00000   -1.50000
H16N  2    0.160451    0.045889    0.020363    11.00000   -1.50000
H16O  2    0.137077   -0.044365    0.021996    11.00000   -1.50000
AFIX   0
C16F  1    0.310988   -0.029842    0.409892    11.00000    0.04966    0.06177 =
         0.05339   -0.00392    0.00071   -0.03150
AFIX 137
H16P  2    0.329656   -0.050418    0.379491    11.00000   -1.50000
H16Q  2    0.258412   -0.044302    0.421471    11.00000   -1.50000
H16R  2    0.369617   -0.067946    0.432872    11.00000   -1.50000
AFIX   0
C17A  1    1.507975   -0.182600    0.040812    11.00000    0.02743    0.03130 =
         0.04839   -0.00506   -0.00685    0.00377
AFIX 137
H17A  2    1.456455   -0.201372    0.047959    11.00000   -1.50000
H17B  2    1.558680   -0.230324    0.023384    11.00000   -1.50000
H17C  2    1.477272   -0.113343    0.021499    11.00000   -1.50000
AFIX   0
C17B  1    1.901743   -0.706259    0.453577    11.00000    0.08218    0.05022 =
         0.04747   -0.01490    0.00068   -0.03420
AFIX 137
H17D  2    1.894579   -0.652174    0.468940    11.00000   -1.50000
H17E  2    1.972534   -0.750794    0.449537    11.00000   -1.50000
H17F  2    1.876031   -0.746247    0.473284    11.00000   -1.50000
AFIX   0
C17C  1    1.343905   -1.353688    0.040695    11.00000    0.02502    0.06470 =
         0.04057   -0.00350    0.01676   -0.02344
AFIX 137
H17G  2    1.401423   -1.377962    0.021520    11.00000   -1.50000
H17H  2    1.330734   -1.289773    0.048729    11.00000   -1.50000
H17I  2    1.285015   -1.342092    0.022713    11.00000   -1.50000
AFIX   0
C17D  1    1.082402   -1.517626    0.453843    11.00000    0.04317    0.04680 =
         0.04838    0.00257    0.00217    0.00933
AFIX 137
H17J  2    1.147155   -1.574158    0.468831    11.00000   -1.50000
H17K  2    1.035465   -1.542369    0.452462    11.00000   -1.50000
H17L  2    1.056078   -1.464276    0.472383    11.00000   -1.50000
AFIX   0
C17E  1    0.115839   -0.090062    0.112200    11.00000    0.05655    0.04235 =
         0.04264   -0.00897    0.00012   -0.02984
AFIX 137
H17M  2    0.090944   -0.079840    0.143369    11.00000   -1.50000
H17N  2    0.183843   -0.148838    0.116130    11.00000   -1.50000
H17O  2    0.072061   -0.102502    0.094066    11.00000   -1.50000
AFIX   0
C17F  1    0.255120    0.113310    0.450775    11.00000    0.05221    0.06798 =
         0.04459   -0.01062    0.01018   -0.03470
AFIX 137
H17P  2    0.317892    0.072428    0.470973    11.00000   -1.50000
H17Q  2    0.204208    0.098996    0.465099    11.00000   -1.50000
H17R  2    0.232477    0.185823    0.447562    11.00000   -1.50000
AFIX   0
C18A  1    1.806095   -0.559922    0.093372    11.00000    0.02834    0.03232 =
         0.03770   -0.01316    0.00938   -0.00030
C18B  1    1.959270   -1.032523    0.406568    11.00000    0.04044    0.03375 =
         0.04107   -0.00224    0.00156   -0.02336
C18C  1    0.998760   -1.318876    0.093097    11.00000    0.03360    0.06555 =
         0.03457   -0.00513   -0.00106   -0.03429
C18D  1    0.722829   -1.230223    0.406191    11.00000    0.04494    0.04431 =
         0.04588   -0.01105    0.00585   -0.01992
C18E  1    0.239820    0.250095    0.093040    11.00000    0.06419    0.03569 =
         0.03430   -0.00291    0.00166   -0.03241
C18F  1    0.520684    0.210778    0.406279    11.00000    0.03624    0.04793 =
         0.05985   -0.01074   -0.00459   -0.02068
C19A  1    1.825243   -0.514155    0.045110    11.00000    0.05241    0.03024 =
         0.04400   -0.00910    0.01584    0.00775
AFIX 137
H19A  2    1.763567   -0.478319    0.024132    11.00000   -1.50000
H19B  2    1.877580   -0.568717    0.031294    11.00000   -1.50000
H19C  2    1.846863   -0.466078    0.048952    11.00000   -1.50000
AFIX   0
C19B  1    2.067660   -1.063301    0.418234    11.00000    0.04522    0.04109 =
         0.06429   -0.00335   -0.00208   -0.02321
AFIX 137
H19D  2    2.069679   -1.020799    0.438771    11.00000   -1.50000
H19E  2    2.098151   -1.053832    0.388902    11.00000   -1.50000
H19F  2    2.104787   -1.135044    0.434523    11.00000   -1.50000
AFIX   0
C19C  1    1.014510   -1.351161    0.044847    11.00000    0.05103    0.09388 =
         0.03786   -0.01201   -0.00065   -0.04773
AFIX 137
H19G  2    1.033914   -1.308316    0.022728    11.00000   -1.50000
H19H  2    0.952181   -1.342989    0.032194    11.00000   -1.50000
H19I  2    1.067425   -1.422660    0.049008    11.00000   -1.50000
AFIX   0
C19D  1    0.629517   -1.138583    0.378128    11.00000    0.04651    0.05341 =
         0.05647   -0.01235   -0.00044   -0.01228
AFIX 137
H19J  2    0.605930   -1.160178    0.353961    11.00000   -1.50000
H19K  2    0.645714   -1.086639    0.362818    11.00000   -1.50000
H19L  2    0.577020   -1.110118    0.399595    11.00000   -1.50000
AFIX   0
C19E  1    0.181262    0.302194    0.045073    11.00000    0.09024    0.04849 =
         0.04144    0.00393   -0.00718   -0.04988
AFIX 137
H19M  2    0.208025    0.254765    0.023504    11.00000   -1.50000
H19N  2    0.187223    0.362284    0.032186    11.00000   -1.50000
H19O  2    0.110705    0.323192    0.048538    11.00000   -1.50000
AFIX   0
C19F  1    0.441436    0.310587    0.416910    11.00000    0.04603    0.06223 =
         0.08841   -0.02783   -0.00709   -0.02336
AFIX 137
H19P  2    0.472707    0.338379    0.433796    11.00000   -1.50000
H19Q  2    0.393718    0.299747    0.436638    11.00000   -1.50000
H19R  2    0.406236    0.358682    0.387223    11.00000   -1.50000
AFIX   0
C20A  1    1.765915   -0.631014    0.086783    11.00000    0.04339    0.04116 =
         0.05435   -0.02067    0.00462   -0.00685
AFIX 137
H20A  2    1.750353   -0.657762    0.117481    11.00000   -1.50000
H20B  2    1.816791   -0.687721    0.073601    11.00000   -1.50000
H20C  2    1.705204   -0.592494    0.065100    11.00000   -1.50000
AFIX   0
C20B  1    1.911017   -1.038296    0.451296    11.00000    0.05850    0.05379 =
         0.04702    0.00165    0.00345   -0.03066
AFIX 137
H20D  2    1.945876   -1.108517    0.469635    11.00000   -1.50000
H20E  2    1.840877   -1.016995    0.443996    11.00000   -1.50000
H20F  2    1.914440   -0.993187    0.469788    11.00000   -1.50000
AFIX   0
C20C  1    0.922632   -1.204435    0.085029    11.00000    0.03316    0.07008 =
         0.04808    0.00146    0.00195   -0.03090
AFIX 137
H20G  2    0.908000   -1.183848    0.115598    11.00000   -1.50000
H20H  2    0.860883   -1.190253    0.068692    11.00000   -1.50000
H20I  2    0.950397   -1.166119    0.065644    11.00000   -1.50000
AFIX   0
C20D  1    0.741248   -1.199532    0.448818    11.00000    0.05325    0.05030 =
         0.05240   -0.01845    0.00467   -0.01592
AFIX 137
H20J  2    0.685113   -1.184240    0.468698    11.00000   -1.50000
H20K  2    0.747714   -1.138842    0.439063    11.00000   -1.50000
H20L  2    0.803061   -1.255278    0.466799    11.00000   -1.50000
AFIX   0
C20E  1    0.350902    0.215416    0.084649    11.00000    0.07200    0.05637 =
         0.04999   -0.01263    0.01341   -0.04261
AFIX 137
H20M  2    0.392447    0.176253    0.114409    11.00000   -1.50000
H20N  2    0.357896    0.275390    0.073260    11.00000   -1.50000
H20O  2    0.372503    0.172708    0.060980    11.00000   -1.50000
AFIX   0
C20F  1    0.597659    0.229024    0.378944    11.00000    0.04254    0.05931 =
         0.07587   -0.01230   -0.00512   -0.02767
AFIX 137
H20P  2    0.654712    0.163590    0.375383    11.00000   -1.50000
H20Q  2    0.620577    0.263375    0.396242    11.00000   -1.50000
H20R  2    0.567252    0.271854    0.347607    11.00000   -1.50000
AFIX   0
C21A  1    1.907021   -0.621419    0.122592    11.00000    0.02769    0.03985 =
         0.04834   -0.00298    0.00578   -0.00362
AFIX 137
H21A  2    1.932823   -0.576240    0.125641    11.00000   -1.50000
H21B  2    1.954356   -0.675156    0.106758    11.00000   -1.50000
H21C  2    1.898563   -0.652274    0.154104    11.00000   -1.50000
AFIX   0
C21B  1    1.958151   -1.104706    0.377976    11.00000    0.07073    0.03588 =
         0.05118    0.00155   -0.00471   -0.03055
AFIX 137
H21D  2    1.996944   -1.105913    0.350465    11.00000   -1.50000
H21E  2    1.889022   -1.081304    0.367256    11.00000   -1.50000
H21F  2    1.987768   -1.173417    0.397784    11.00000   -1.50000
AFIX   0
C21C  1    0.955855   -1.379788    0.124147    11.00000    0.05388    0.07260 =
         0.03648   -0.01519    0.00589   -0.04541
AFIX 137
H21G  2    1.005996   -1.452534    0.130545    11.00000   -1.50000
H21H  2    0.895752   -1.368622    0.107458    11.00000   -1.50000
H21I  2    0.938642   -1.356790    0.154103    11.00000   -1.50000
AFIX   0
C21D  1    0.700995   -1.316017    0.417629    11.00000    0.04559    0.05229 =
         0.06620   -0.01386    0.01266   -0.02300
AFIX 137
H21J  2    0.689685   -1.332700    0.388201    11.00000   -1.50000
H21K  2    0.641106   -1.295355    0.435206    11.00000   -1.50000
H21L  2    0.757949   -1.375976    0.436942    11.00000   -1.50000
AFIX   0
C21E  1    0.202836    0.331634    0.123817    11.00000    0.05880    0.03233 =
         0.04332   -0.00304   -0.00964   -0.02215
AFIX 137
H21M  2    0.134201    0.351126    0.131419    11.00000   -1.50000
H21N  2    0.204487    0.391723    0.106328    11.00000   -1.50000
H21O  2    0.246435    0.303613    0.153164    11.00000   -1.50000
AFIX   0
C21F  1    0.575633    0.130934    0.451601    11.00000    0.04606    0.05696 =
         0.06402   -0.00962   -0.00843   -0.02373
AFIX 137
H21P  2    0.620972    0.065003    0.443447    11.00000   -1.50000
H21Q  2    0.526821    0.124749    0.472271    11.00000   -1.50000
H21R  2    0.614229    0.152017    0.468055    11.00000   -1.50000
PART 1
AFIX   0
SAME N1D C6D C7D C3D C4D C5D
N1D   3    1.058337   -1.132346    0.252760    21.00000    0.01635    0.01553 =
         0.03361   -0.00630    0.00932   -0.00634
C5D   1    0.981246   -1.042087    0.237138    21.00000    0.02043    0.01723 =
         0.04199   -0.00658    0.00112   -0.00886
AFIX  43
H5D   2    0.920444   -1.035702    0.226441    21.00000   -1.20000
AFIX   0
C4D   1    0.987559   -0.954941    0.236049    21.00000    0.01798    0.01681 =
         0.04299   -0.00731    0.00423   -0.00579
AFIX  43
H4D   2    0.933557   -0.889617    0.222009    21.00000   -1.20000
AFIX   0
C3D   1    1.072879   -0.964543    0.255533    21.00000    0.01844    0.01416 =
         0.03386   -0.00909    0.00959   -0.00754
C7D   1    1.148470   -1.060303    0.275142    21.00000    0.01750    0.01741 =
         0.03871   -0.00749    0.00726   -0.00546
AFIX  43
H7D   2    1.206973   -1.070201    0.290668    21.00000   -1.20000
AFIX   0
C6D   1    1.137604   -1.142993    0.271797    21.00000    0.01628    0.01837 =
         0.03953   -0.00778    0.00933   -0.00785
AFIX  43
H6D   2    1.191103   -1.209857    0.284125    21.00000   -1.20000
AFIX   0
C1D   1    1.014929   -0.782026    0.247443    21.00000    0.01230    0.01396 =
         0.03268   -0.01174    0.00689   -0.00526
AFIX  43
H1D   2    0.947820   -0.764989    0.240893    21.00000   -1.20000
AFIX   0
C2D   1    1.081278   -0.877428    0.254651    21.00000    0.01765    0.01407 =
         0.02910   -0.00991    0.01789   -0.00630
AFIX  43
H2D   2    1.147751   -0.891783    0.260404    21.00000   -1.20000
PART 2
AFIX   0
SAME N1D C5D C4D C3D C7D C6D
N1A   3    1.558218   -0.612926    0.243642   -21.00000    0.01521    0.02599 =
         0.04593   -0.00135    0.00025   -0.01220
C5A   1    1.477908   -0.554813    0.262679   -21.00000    0.01677    0.03016 =
         0.04922   -0.00608    0.00076   -0.01469
AFIX  43
H5A   2    1.479369   -0.507478    0.278727   -21.00000   -1.20000
AFIX   0
C4A   1    1.390194   -0.558513    0.260715   -21.00000    0.01372    0.02683 =
         0.05358   -0.01219    0.00197   -0.00937
AFIX  43
H4A   2    1.331474   -0.509427    0.272047   -21.00000   -1.20000
AFIX   0
C3A   1    1.388362   -0.633335    0.242341   -21.00000    0.01267    0.02445 =
         0.04322   -0.00607    0.00200   -0.01017
C7A   1    1.471667   -0.692645    0.220633   -21.00000    0.01912    0.03274 =
         0.05701   -0.01274    0.00855   -0.01505
AFIX  43
H7A1  2    1.472367   -0.739408    0.203468   -21.00000   -1.20000
AFIX   0
C6A   1    1.554670   -0.681449    0.224807   -21.00000    0.01813    0.03026 =
         0.05349   -0.00665    0.00326   -0.01491
AFIX  43
H6A   2    1.614237   -0.727803    0.212889   -21.00000   -1.20000
AFIX   0
C1A   1    1.214006   -0.582696    0.249967   -21.00000    0.01400    0.01936 =
         0.03453   -0.00532    0.00124   -0.00869
AFIX  43
H1A   2    1.202967   -0.520528    0.256790   -21.00000   -1.20000
AFIX   0
C2A   1    1.302712   -0.646100    0.239875   -21.00000    0.01190    0.02220 =
         0.03422   -0.00725    0.00078   -0.00934
AFIX  43
H2A   2    1.311861   -0.705127    0.230172   -21.00000   -1.20000
PART 1
AFIX   0
SAME N1D C5D C4D C3D C7D C6D
N1B   3    1.551274   -0.597407    0.254583    21.00000    0.00820    0.02814 =
         0.04484   -0.00170    0.00181   -0.01151
C5B   1    1.477946   -0.528934    0.273468    21.00000    0.01062    0.03431 =
         0.05240   -0.00811    0.00513   -0.01561
AFIX  43
H5B   2    1.489952   -0.484471    0.287148    21.00000   -1.20000
AFIX   0
C4B   1    1.384163   -0.517939    0.274552    21.00000    0.01539    0.03111 =
         0.05657   -0.01025    0.00025   -0.01307
AFIX  43
H4B   2    1.332756   -0.465310    0.287822    21.00000   -1.20000
AFIX   0
C3B   1    1.364315   -0.582929    0.256470    21.00000    0.01763    0.02454 =
         0.04466   -0.00382   -0.00022   -0.01166
C7B   1    1.442878   -0.658506    0.238564    21.00000    0.01898    0.02904 =
         0.05225   -0.00963    0.00495   -0.01298
AFIX  43
H7B1  2    1.434363   -0.706427    0.226079    21.00000   -1.20000
AFIX   0
C6B   1    1.535344   -0.663114    0.239174    21.00000    0.01341    0.03088 =
         0.04798   -0.00775    0.00742   -0.01241
AFIX  43
H6B   2    1.589821   -0.716821    0.227799    21.00000   -1.20000
AFIX   0
C1B   1    1.241062   -0.637739    0.248317    21.00000    0.01441    0.01902 =
         0.03046   -0.00466    0.00295   -0.00712
AFIX  43
H1B   2    1.293071   -0.698494    0.240461    21.00000   -1.20000
AFIX   0
C2B   1    1.264601   -0.572613    0.258907    21.00000    0.01619    0.02198 =
         0.03861   -0.00443    0.00001   -0.00945
AFIX  43
H2B   2    1.213147   -0.514429    0.268901    21.00000   -1.20000
PART 2
AFIX   0
SAME N1D C5D C4D C3D C7D C6D
N1C   3    1.031230   -1.116700    0.241766   -21.00000    0.01906    0.01615 =
         0.03434   -0.00780    0.00750   -0.01099
C5C   1    0.953233   -1.032431    0.220311   -21.00000    0.01999    0.01783 =
         0.04519   -0.00549    0.00206   -0.01030
AFIX  43
H5C   2    0.903515   -1.036627    0.203943   -21.00000   -1.20000
AFIX   0
C4C   1    0.939843   -0.936968    0.220391   -21.00000    0.01711    0.01806 =
         0.04483   -0.00543    0.00263   -0.00958
AFIX  43
H4C   2    0.878922   -0.877519    0.207005   -21.00000   -1.20000
AFIX   0
C3C   1    1.014944   -0.927954    0.239910   -21.00000    0.01327    0.01320 =
         0.03678   -0.00811    0.00846   -0.00654
C7C   1    1.097619   -1.016975    0.262477   -21.00000    0.01340    0.01279 =
         0.03584   -0.00684    0.00740   -0.00709
AFIX  43
H7C1  2    1.149727   -1.016814    0.278993   -21.00000   -1.20000
AFIX   0
C6C   1    1.100440   -1.107599    0.259680   -21.00000    0.01809    0.01101 =
         0.03577   -0.00654    0.00615   -0.00839
AFIX  43
H6C   2    1.160171   -1.169120    0.272450   -21.00000   -1.20000
AFIX   0
C1C   1    1.070215   -0.812829    0.248108   -21.00000    0.00975    0.01293 =
         0.02422   -0.00846    0.00993   -0.00462
AFIX  43
H1C   2    1.136917   -0.868517    0.252774   -21.00000   -1.20000
AFIX   0
C2C   1    1.004568   -0.831490    0.241721   -21.00000    0.01091    0.01297 =
         0.02865   -0.00715    0.01008   -0.00565
AFIX  43
H2C   2    0.938200   -0.775210    0.237397   -21.00000   -1.20000
PART 1
AFIX   0
SAME N1D C5D C4D C3D C7D C6D
N1E   3    0.522189   -0.110152    0.252856    21.00000    0.01915    0.02331 =
         0.03565   -0.01251   -0.00488    0.00091
C5E   1    0.525930   -0.194597    0.273994    21.00000    0.02022    0.02545 =
         0.04529   -0.01100    0.00043   -0.00061
AFIX  43
H5E   2    0.467925   -0.190518    0.287840    21.00000   -1.20000
AFIX   0
C4E   1    0.610708   -0.290743    0.277360    21.00000    0.02221    0.02717 =
         0.04278   -0.00908    0.00178    0.00106
AFIX  43
H4E   2    0.610429   -0.350409    0.293285    21.00000   -1.20000
AFIX   0
C3E   1    0.695443   -0.297070    0.256874    21.00000    0.01800    0.02120 =
         0.03298   -0.01519   -0.00223   -0.00111
C7E   1    0.692079   -0.207326    0.236633    21.00000    0.02032    0.02385 =
         0.03473   -0.00999   -0.00500   -0.00238
AFIX  43
H7E   2    0.749061   -0.207625    0.223325    21.00000   -1.20000
AFIX   0
C6E   1    0.603255   -0.115586    0.235988    21.00000    0.02021    0.02562 =
         0.03927   -0.00712   -0.00378   -0.00187
AFIX  43
H6E   2    0.601963   -0.053804    0.222502    21.00000   -1.20000
AFIX   0
C1E   1    0.879863   -0.415474    0.248379    21.00000    0.02076    0.01665 =
         0.03468   -0.00922    0.00086   -0.00528
AFIX  43
H1E   2    0.891541   -0.359829    0.240453    21.00000   -1.20000
AFIX   0
C2E   1    0.777725   -0.396404    0.259902    21.00000    0.02115    0.02025 =
         0.03285   -0.01097    0.00004   -0.00275
AFIX  43
H2E   2    0.767882   -0.452965    0.269575    21.00000   -1.20000
PART 2
AFIX   0
SAME N1D C5D C4D C3D C7D C6D
N1F   3    0.533157   -0.092164    0.242820   -21.00000    0.01730    0.02474 =
         0.03715   -0.01134   -0.00358   -0.00061
C5F   1    0.553800   -0.185445    0.260333   -21.00000    0.02126    0.02592 =
         0.04178   -0.00988   -0.00031   -0.00231
AFIX  43
H5F   2    0.500613   -0.195203    0.272044   -21.00000   -1.20000
AFIX   0
C4F   1    0.648223   -0.271766    0.263094   -21.00000    0.01911    0.02596 =
         0.04161   -0.00931   -0.00096   -0.00600
AFIX  43
H4F   2    0.660643   -0.336798    0.279594   -21.00000   -1.20000
AFIX   0
C3F   1    0.722967   -0.259743    0.241124   -21.00000    0.01629    0.02234 =
         0.03612   -0.01069   -0.00023   -0.00277
C7F   1    0.697198   -0.162627    0.217888   -21.00000    0.01871    0.02402 =
         0.04506   -0.00898   -0.00189   -0.00355
AFIX  43
H7F   2    0.744389   -0.151121    0.200063   -21.00000   -1.20000
AFIX   0
C6F   1    0.601822   -0.080823    0.220414   -21.00000    0.01948    0.02448 =
         0.04202   -0.00908   -0.00341   -0.00192
AFIX  43
H6F   2    0.586698   -0.014162    0.205076   -21.00000   -1.20000
AFIX   0
C1F   1    0.850846   -0.439146    0.250746   -21.00000    0.01172    0.01996 =
         0.03684   -0.00830   -0.00030   -0.00590
AFIX  43
H1F   2    0.800392   -0.453695    0.262302   -21.00000   -1.20000
AFIX   0
C2F   1    0.824469   -0.352658    0.240288   -21.00000    0.00980    0.02184 =
         0.03294   -0.01106   -0.00175   -0.00935
AFIX  43
H2F   2    0.875095   -0.337810    0.229393   -21.00000   -1.20000
PART 3
AFIX   0
C1G   1    0.673682   -0.815433    0.138554    31.00000    0.05762    0.04657 =
         0.06281   -0.01044    0.00482   -0.02913
AFIX  43
H1G   2    0.663083   -0.762697    0.154146    31.00000   -1.20000
AFIX   0
C2G   1    0.668154   -0.796556    0.089903    31.00000    0.05731    0.05051 =
         0.06281   -0.01099    0.00369   -0.02341
AFIX  43
H2G   2    0.657278   -0.732391    0.072970    31.00000   -1.20000
AFIX   0
C3G   1    0.704731   -0.965278    0.091384    31.00000    0.05312    0.05180 =
         0.05984   -0.01460    0.00369   -0.02277
C4G   1    0.707238   -0.980804    0.140203    31.00000    0.05394    0.04616 =
         0.06034   -0.01360    0.00342   -0.02595
AFIX  43
H4G   2    0.718661   -1.044894    0.157537    31.00000   -1.20000
PART 4
AFIX   0
C1I   1    0.609875   -0.828859    0.140287    41.00000    0.04854    0.05425 =
         0.06178   -0.01174    0.00323   -0.01997
AFIX  43
H1I   2    0.555070   -0.786629    0.156250    41.00000   -1.20000
AFIX   0
C2I   1    0.604131   -0.809252    0.088713    41.00000    0.05349    0.05327 =
         0.06300   -0.01123    0.00265   -0.02060
AFIX  43
H2I   2    0.544266   -0.755163    0.071259    41.00000   -1.20000
AFIX   0
C3I   1    0.764298   -0.949176    0.090764    41.00000    0.05323    0.05801 =
         0.06071   -0.01208    0.00513   -0.01648
AFIX  43
H3I   2    0.814412   -0.995043    0.074060    41.00000   -1.20000
AFIX   0
C4I   1    0.774370   -0.965013    0.139867    41.00000    0.05383    0.05638 =
         0.06063   -0.01119    0.00449   -0.01327
AFIX  43
H4I   2    0.836745   -1.015470    0.156553    41.00000   -1.20000
PART 5
AFIX   0
C1H   1    0.753092   -0.880748    0.140055    51.00000    0.04865    0.05230 =
         0.06072   -0.00961    0.00350   -0.03026
AFIX  43
H1H   2    0.803543   -0.878430    0.156840    51.00000   -1.20000
AFIX   0
C2H   1    0.746353   -0.855760    0.091093    51.00000    0.05238    0.05470 =
         0.06092   -0.00881    0.00322   -0.02692
AFIX  43
H2H   2    0.788987   -0.834290    0.074996    51.00000   -1.20000
AFIX   0
C3H   1    0.608715   -0.886322    0.090172    51.00000    0.05094    0.05371 =
         0.06202   -0.01264    0.00123   -0.02492
AFIX  43
H3H   2    0.557064   -0.888358    0.074280    51.00000   -1.20000
AFIX   0
C4H   1    0.623969   -0.905900    0.137945    51.00000    0.04799    0.05171 =
         0.06166   -0.01282    0.00165   -0.02901
AFIX  43
H4H   2    0.577741   -0.920696    0.154859    51.00000   -1.20000
PART 0
AFIX   0
HKLF 4

REM  B15100_P1- in P-1
REM R1 =  0.1496 for   15246 Fo > 4sig(Fo)  and  0.1811 for all   20548 data
REM   1579 parameters refined using   3826 restraints

END

WGHT      0.0476    101.8347

REM Instructions for potential hydrogen bonds
HTAB C4A O1C_$1
HTAB C4B O1C_$1

REM Highest difference peak  1.879,  deepest hole -1.688,  1-sigma level  0.172
Q1    1   1.6576 -0.7982  0.2622  11.00000  0.05    1.88
Q2    1   0.9406 -0.4333  0.2564  11.00000  0.05    1.58
Q3    1   0.3043 -0.0898  0.2607  11.00000  0.05    1.49
Q4    1   0.7186 -0.3923  0.2618  11.00000  0.05    1.47
Q5    1   1.3616 -0.7300  0.2600  11.00000  0.05    1.43
Q6    1   0.4009  0.0243  0.2859  11.00000  0.05    1.19
Q7    1   1.1209 -1.3052  0.2492  11.00000  0.05    1.16
Q8    1   1.4179 -0.5292  0.2508  11.00000  0.05    1.04
Q9    1   0.7617 -0.2409  0.2486  11.00000  0.05    1.02
Q10   1   1.0758 -1.1028  0.2547  11.00000  0.05    1.01
Q11   1   1.6579 -0.5366  0.2484  11.00000  0.05    1.01
Q12   1   1.6791 -0.5881  0.2102  11.00000  0.05    0.99
Q13   1   0.3276  0.0921  0.2459  11.00000  0.05    0.94
Q14   1   0.4571 -0.0175  0.2484  11.00000  0.05    0.86
Q15   1   1.5808 -0.4754  0.2451  11.00000  0.05    0.85
Q16   1   1.2079 -1.2270  0.2433  11.00000  0.05    0.85
Q17   1   0.3889  0.0496  0.2061  11.00000  0.05    0.84
Q18   1   0.3812 -0.0218  0.2502  11.00000  0.05    0.82
Q19   1   1.6808 -0.6209  0.2861  11.00000  0.05    0.78
Q20   1   1.2005 -1.0409  0.2442  11.00000  0.05    0.78
Q21   1   0.6569 -1.1863  0.4108  11.00000  0.05    0.77
Q22   1   1.0387 -1.2006  0.2417  11.00000  0.05    0.75
Q23   1   1.6427 -0.6062  0.2641  11.00000  0.05    0.72
Q24   1   1.2778 -0.8593  0.2440  11.00000  0.05    0.72
Q25   1   1.0969 -0.5737  0.2470  11.00000  0.05    0.72
Q26   1   1.7587 -0.6568  0.2460  11.00000  0.05    0.72
Q27   1   1.0437 -1.2422  0.2078  11.00000  0.05    0.72
Q28   1   1.2826 -0.8102  0.2551  11.00000  0.05    0.71
Q29   1   0.9010 -1.1307  0.2635  11.00000  0.05    0.70
Q30   1   1.2408 -1.3218  0.2590  11.00000  0.05    0.70
Q31   1   0.5753 -1.0417  0.3864  11.00000  0.05    0.69
Q32   1   0.8181 -1.1447  0.2638  11.00000  0.05    0.69
Q33   1   0.3795  0.1102  0.2454  11.00000  0.05    0.69
Q34   1   0.4635 -0.1911  0.2369  11.00000  0.05    0.69
Q35   1   0.6124 -0.9743  0.2547  11.00000  0.05    0.68
Q36   1   1.2056 -1.4033  0.2362  11.00000  0.05    0.68
Q37   1   1.4723 -0.4535  0.2637  11.00000  0.05    0.67
Q38   1   0.8920 -1.2045  0.2342  11.00000  0.05    0.66
Q39   1   0.5964 -0.3279  0.2447  11.00000  0.05    0.66
Q40   1   0.5754 -0.8835  0.2431  11.00000  0.05    0.66
Q41   1   0.3599  0.0017  0.2543  11.00000  0.05    0.66
Q42   1   1.0391 -0.6128  0.2520  11.00000  0.05    0.65
Q43   1   1.6234 -0.5839  0.2493  11.00000  0.05    0.65
Q44   1   1.0045 -1.2560  0.2691  11.00000  0.05    0.65
Q45   1   1.5626 -0.7482  0.2485  11.00000  0.05    0.64
Q46   1   1.1997 -1.3532  0.2571  11.00000  0.05    0.64
Q47   1   1.0528 -1.2763  0.2880  11.00000  0.05    0.64
Q48   1   0.5729 -0.6318  0.0967  11.00000  0.05    0.64
Q49   1   1.4684 -0.4285  0.2581  11.00000  0.05    0.64
Q50   1   0.3018  0.1188  0.4171  11.00000  0.05    0.64
Q51   1   1.6240 -0.4575  0.2631  11.00000  0.05    0.63
Q52   1   1.1244 -1.2333  0.2485  11.00000  0.05    0.63
Q53   1   0.7488 -0.9587  0.2518  11.00000  0.05    0.63
Q54   1   1.7026 -0.6957  0.2451  11.00000  0.05    0.63
Q55   1   1.2224 -0.9278  0.2591  11.00000  0.05    0.63
Q56   1   1.9761 -1.1388  0.4230  11.00000  0.05    0.62
Q57   1   0.8360 -1.1799  0.2726  11.00000  0.05    0.62
Q58   1   1.5515 -0.5714  0.2662  11.00000  0.05    0.62
Q59   1   1.3029 -0.4459  0.2452  11.00000  0.05    0.62
Q60   1   0.2598 -0.0426  0.2432  11.00000  0.05    0.62
Q61   1   1.2663 -0.7815  0.2491  11.00000  0.05    0.62
Q62   1   0.8287 -1.1114  0.2303  11.00000  0.05    0.61
Q63   1   1.0442 -0.8900  0.2426  11.00000  0.05    0.61
Q64   1   1.5432 -0.5608  0.2504  11.00000  0.05    0.61
Q65   1   0.8801 -0.2720  0.2397  11.00000  0.05    0.60
Q66   1   1.2159 -0.5084  0.2498  11.00000  0.05    0.60
Q67   1   1.0212 -0.6005  0.2742  11.00000  0.05    0.60
Q68   1   1.3186 -0.5720  0.2555  11.00000  0.05    0.60
Q69   1   0.8820 -0.4535  0.2371  11.00000  0.05    0.59
Q70   1   0.8389 -0.3935  0.2519  11.00000  0.05    0.59
Q71   1   1.1987 -0.7695  0.2365  11.00000  0.05    0.59
Q72   1   1.7866 -0.6421  0.4236  11.00000  0.05    0.58
Q73   1   0.1419  0.0663  0.3871  11.00000  0.05    0.58
Q74   1   0.4620  0.0558  0.2560  11.00000  0.05    0.58
Q75   1   0.4373 -0.1449  0.2394  11.00000  0.05    0.58
Q76   1   1.7612 -0.7533  0.2294  11.00000  0.05    0.58
Q77   1   0.2202  0.1461  0.4083  11.00000  0.05    0.58
Q78   1   0.8733 -0.7082  0.2379  11.00000  0.05    0.58
Q79   1   1.0996 -0.6932  0.2618  11.00000  0.05    0.58
Q80   1   1.0976 -1.1742  0.2375  11.00000  0.05    0.58
Q81   1   0.8810 -1.1111  0.2506  11.00000  0.05    0.58
Q82   1   1.1191 -0.7520  0.2531  11.00000  0.05    0.58
Q83   1   1.7608 -0.5979  0.2600  11.00000  0.05    0.58
Q84   1   1.6779 -0.5298  0.3981  11.00000  0.05    0.57
Q85   1   1.8777 -0.6285  0.4084  11.00000  0.05    0.57
Q86   1   0.9823 -0.6777  0.2525  11.00000  0.05    0.57
Q87   1   0.5417  0.2543  0.4162  11.00000  0.05    0.57
Q88   1   0.5584 -0.0468  0.2517  11.00000  0.05    0.56
Q89   1   1.7358 -0.6616  0.3946  11.00000  0.05    0.56
Q90   1   1.1018 -0.9735  0.2544  11.00000  0.05    0.56
Q91   1   1.1179 -0.9987  0.2641  11.00000  0.05    0.56
Q92   1   2.0001 -0.6744  0.1010  11.00000  0.05    0.56
Q93   1   0.6098 -0.8277  0.2508  11.00000  0.05    0.55
Q94   1   1.0613 -1.3201  0.2490  11.00000  0.05    0.55
Q95   1   0.6253 -0.9984  0.0755  11.00000  0.05    0.55
Q96   1   0.2262  0.0735  0.3941  11.00000  0.05    0.55
Q97   1   1.3621 -0.5315  0.2279  11.00000  0.05    0.54
Q98   1   0.5982  0.2907  0.3972  11.00000  0.05    0.54
Q99   1   0.9006 -0.7640  0.2402  11.00000  0.05    0.54
Q100  1   1.4044 -0.4402  0.2519  11.00000  0.05    0.54
Q101  1   1.9015 -1.0428  0.4087  11.00000  0.05    0.53
Q102  1   1.0581 -1.4519  0.4008  11.00000  0.05    0.53
Q103  1  -0.0760  0.0218  0.0815  11.00000  0.05    0.53
Q104  1   0.4956  0.1237  0.2494  11.00000  0.05    0.53
Q105  1   1.1383 -0.8954  0.2461  11.00000  0.05    0.53
Q106  1   1.4590 -0.4555  0.2354  11.00000  0.05    0.53
Q107  1   0.7353 -0.8729  0.2443  11.00000  0.05    0.52
Q108  1   0.5492 -0.8481  0.1042  11.00000  0.05    0.52
Q109  1   0.8171 -1.1329  0.0957  11.00000  0.05    0.52
Q110  1   0.8471 -0.7199  0.2510  11.00000  0.05    0.51
Q111  1   0.4745  0.1251  0.2223  11.00000  0.05    0.51
Q112  1   0.9363 -1.0215  0.0831  11.00000  0.05    0.51
Q113  1   0.5350 -0.6589  0.0709  11.00000  0.05    0.51
Q114  1   1.0224 -0.9430  0.2575  11.00000  0.05    0.51
Q115  1   0.1210  0.1537  0.1064  11.00000  0.05    0.50
Q116  1   0.2567  0.3274  0.1059  11.00000  0.05    0.49
Q117  1   1.9156 -1.2046  0.4025  11.00000  0.05    0.49
Q118  1   1.1563 -0.8601  0.2545  11.00000  0.05    0.49
Q119  1   0.7984 -0.5154  0.2363  11.00000  0.05    0.49
Q120  1   0.6189 -0.7843  0.1123  11.00000  0.05    0.49
Q121  1   1.1469 -1.4579  0.3839  11.00000  0.05    0.49
Q122  1   0.3172 -0.0164  0.2524  11.00000  0.05    0.48
Q123  1   1.2567 -1.3677  0.2311  11.00000  0.05    0.48
Q124  1   1.3133 -0.8123  0.2384  11.00000  0.05    0.48
Q125  1   0.3408  0.0311  0.3916  11.00000  0.05    0.48
Q126  1   0.7568 -1.0329  0.0652  11.00000  0.05    0.48
Q127  1   1.1598 -1.5458  0.4606  11.00000  0.05    0.48
Q128  1   1.6374 -0.6238  0.4410  11.00000  0.05    0.48
Q129  1   0.8021 -1.1208  0.1048  11.00000  0.05    0.48
Q130  1   0.7548 -1.1708  0.4099  11.00000  0.05    0.48
Q131  1   2.0891 -1.1062  0.3842  11.00000  0.05    0.48
Q132  1   0.7043 -0.2636  0.2443  11.00000  0.05    0.48
Q133  1   0.9010 -1.1638  0.1077  11.00000  0.05    0.48
Q134  1   0.8955 -1.0845  0.2664  11.00000  0.05    0.48
Q135  1   0.7584  0.2129  0.3972  11.00000  0.05    0.48
Q136  1   0.6853 -0.2845  0.2383  11.00000  0.05    0.47
Q137  1   1.4390 -0.2104  0.1060  11.00000  0.05    0.47
Q138  1   1.5517 -0.3693  0.2488  11.00000  0.05    0.47
Q139  1   0.2816  0.1304  0.3829  11.00000  0.05    0.47
Q140  1   1.7357 -0.6973  0.2234  11.00000  0.05    0.47
Q141  1   0.8761 -1.1332  0.1220  11.00000  0.05    0.47
Q142  1   1.4881 -0.3876  0.3961  11.00000  0.05    0.47
Q143  1   0.5975  0.0082  0.4133  11.00000  0.05    0.47
Q144  1   1.0439 -1.3279  0.2227  11.00000  0.05    0.47
Q145  1   0.2958 -0.1738  0.0982  11.00000  0.05    0.46
Q146  1   1.7810 -0.4776  0.1049  11.00000  0.05    0.46
Q147  1   0.9582 -1.1368  0.2574  11.00000  0.05    0.46
Q148  1   1.7419 -0.7896  0.2424  11.00000  0.05    0.46
Q149  1   1.0751 -1.5443  0.3984  11.00000  0.05    0.46
Q150  1   2.0509 -1.0118  0.3915  11.00000  0.05    0.46
Q151  1   2.0165 -1.0547  0.3948  11.00000  0.05    0.46
Q152  1   0.6194  0.2331  0.4287  11.00000  0.05    0.46
Q153  1   1.7193 -0.7112  0.2765  11.00000  0.05    0.46
Q154  1   0.0989  0.2622  0.1065  11.00000  0.05    0.46
Q155  1   1.6535 -0.6225  0.0899  11.00000  0.05    0.46
Q156  1   0.9781 -1.1705  0.2704  11.00000  0.05    0.46
Q157  1   0.8802 -0.9333  0.0755  11.00000  0.05    0.46
Q158  1   1.8602 -0.9848  0.3886  11.00000  0.05    0.45
Q159  1   1.5727 -0.3833  0.2282  11.00000  0.05    0.45
Q160  1   1.0505 -0.4519  0.2370  11.00000  0.05    0.45
Q161  1   1.6239 -0.3401  0.1048  11.00000  0.05    0.45
Q162  1   1.3378 -1.3369  0.4118  11.00000  0.05    0.45
Q163  1   0.0197  0.0743  0.1103  11.00000  0.05    0.45
Q164  1   0.4399 -1.3097  0.4216  11.00000  0.05    0.45
Q165  1   2.0595 -1.0293  0.3413  11.00000  0.05    0.45
Q166  1   1.1767 -0.6348  0.2433  11.00000  0.05    0.45
Q167  1   1.5068 -0.5500  0.2417  11.00000  0.05    0.45
Q168  1  -0.0812  0.0372  0.1173  11.00000  0.05    0.45
Q169  1   0.6949 -1.1517  0.4158  11.00000  0.05    0.45
Q170  1   0.6791 -1.2084  0.4472  11.00000  0.05    0.45
Q171  1   1.7607 -0.1424  0.1146  11.00000  0.05    0.44
Q172  1   0.2743  0.0321  0.4510  11.00000  0.05    0.44
Q173  1   1.3133 -0.7906  0.2541  11.00000  0.05    0.44
Q174  1   0.7442 -0.3171  0.2511  11.00000  0.05    0.44
Q175  1   0.5821  0.0296  0.4062  11.00000  0.05    0.44
Q176  1   1.2418 -1.4034  0.1049  11.00000  0.05    0.44
Q177  1   0.8766 -0.5090  0.2260  11.00000  0.05    0.44
Q178  1   1.9190 -0.5834  0.0890  11.00000  0.05    0.44
Q179  1   0.4411  0.1968  0.4516  11.00000  0.05    0.44
Q180  1   0.1675  0.2537  0.3887  11.00000  0.05    0.44
Q181  1   0.7756 -1.0484  0.2419  11.00000  0.05    0.44
Q182  1   0.8808 -1.2244  0.1040  11.00000  0.05    0.44
Q183  1   1.8434 -0.8084  0.2567  11.00000  0.05    0.44
Q184  1   0.9833 -1.2827  0.0430  11.00000  0.05    0.44
Q185  1   1.7296 -0.6756  0.2167  11.00000  0.05    0.44
Q186  1   0.5056  0.1843  0.4036  11.00000  0.05    0.44
Q187  1   1.8058 -0.5754  0.4058  11.00000  0.05    0.44
Q188  1   0.6639 -0.8937  0.2581  11.00000  0.05    0.44
Q189  1   0.0872 -0.0355  0.1071  11.00000  0.05    0.44
Q190  1   1.7766 -0.7005  0.4010  11.00000  0.05    0.44
Q191  1   0.4612 -1.3252  0.4110  11.00000  0.05    0.44
Q192  1   1.0164 -1.4179  0.4253  11.00000  0.05    0.44
Q193  1   0.8016 -1.0328  0.2578  11.00000  0.05    0.43
Q194  1   0.0744  0.4236  0.0748  11.00000  0.05    0.43
Q195  1   0.1765  0.1214  0.4536  11.00000  0.05    0.43
Q196  1   1.5008 -1.4074  0.0855  11.00000  0.05    0.43
Q197  1   1.1360 -1.0972  0.2734  11.00000  0.05    0.43
Q198  1   0.6045 -0.2212  0.2613  11.00000  0.05    0.43
Q199  1   0.2778 -0.0925  0.0739  11.00000  0.05    0.43
Q200  1   0.9212 -0.9009  0.2532  11.00000  0.05    0.43
;
_shelx_res_checksum              3731

_shelx_fab_file                  
;
    2    0    0     20.06      0.00
    3    0    0     14.73      0.00
    4    0    0     -9.73      0.00
    5    0    0      4.79      0.00
    6    0    0     -0.76      0.00
    7    0    0      3.05      0.00
    8    0    0     -3.26      0.00
    9    0    0     -0.88      0.00
   10    0    0      2.03      0.00
   11    0    0     -3.69      0.00
   12    0    0     -0.24      0.00
   13    0    0      0.43      0.00
   14    0    0     -0.78      0.00
   15    0    0      1.33      0.00
  -15    1    0     -0.81      0.00
  -14    1    0     -0.28      0.00
  -13    1    0      0.89      0.00
  -12    1    0      0.35      0.00
  -11    1    0     -0.08      0.00
  -10    1    0     -0.93      0.00
   -9    1    0     -0.82      0.00
   -8    1    0      3.31      0.00
   -7    1    0     -6.83      0.00
   -6    1    0      3.92      0.00
   -5    1    0     -4.64      0.00
   -4    1    0      7.04      0.00
   -3    1    0    -14.72      0.00
   -2    1    0     21.10      0.00
   -1    1    0    -11.90      0.00
    2    1    0    -91.33      0.00
    3    1    0     28.15      0.00
    4    1    0      2.89      0.00
    5    1    0     -8.47      0.00
    6    1    0      2.13      0.00
    7    1    0      1.04      0.00
    8    1    0      1.31      0.00
    9    1    0     -0.22      0.00
   10    1    0     -1.95      0.00
   11    1    0      4.01      0.00
   12    1    0     -3.07      0.00
   13    1    0     -1.13      0.00
   14    1    0      1.78      0.00
   15    1    0     -0.43      0.00
   16    1    0      1.12      0.00
  -14    2    0      1.18      0.00
  -13    2    0     -1.52      0.00
  -12    2    0      0.05      0.00
  -11    2    0      2.34      0.00
  -10    2    0     -4.10      0.00
   -9    2    0      2.40      0.00
   -8    2    0     -2.19      0.00
   -7    2    0      1.64      0.00
   -6    2    0     -5.17      0.00
   -5    2    0      2.60      0.00
   -4    2    0     -2.96      0.00
   -3    2    0      9.24      0.00
   -2    2    0    -18.73      0.00
   -1    2    0     35.18      0.00
    0    2    0    -38.24      0.00
    1    2    0     -3.50      0.00
    2    2    0     51.05      0.00
    3    2    0    -43.23      0.00
    4    2    0     21.40      0.00
    5    2    0      0.62      0.00
    6    2    0     -4.04      0.00
    7    2    0      1.68      0.00
    8    2    0      2.93      0.00
    9    2    0     -0.34      0.00
   10    2    0      1.22      0.00
   11    2    0     -0.63      0.00
   12    2    0      3.39      0.00
   13    2    0     -4.02      0.00
   14    2    0     -0.23      0.00
   15    2    0      0.45      0.00
   16    2    0      0.13      0.00
  -14    3    0      0.10      0.00
  -13    3    0      1.94      0.00
  -12    3    0     -1.22      0.00
  -11    3    0      0.10      0.00
  -10    3    0      3.83      0.00
   -9    3    0     -3.62      0.00
   -8    3    0      4.02      0.00
   -7    3    0     -0.81      0.00
   -6    3    0      0.28      0.00
   -5    3    0     -2.08      0.00
   -4    3    0      0.42      0.00
   -3    3    0      1.96      0.00
   -2    3    0     -2.11      0.00
   -1    3    0    -10.50      0.00
    0    3    0     30.81      0.00
    1    3    0    -51.25      0.00
    2    3    0     24.58      0.00
    3    3    0      5.54      0.00
    4    3    0    -20.61      0.00
    5    3    0     13.47      0.00
    6    3    0     -3.82      0.00
    7    3    0     -1.57      0.00
    8    3    0     -1.63      0.00
    9    3    0     -0.47      0.00
   10    3    0      3.47      0.00
   11    3    0     -2.88      0.00
   12    3    0      3.75      0.00
   13    3    0      2.48      0.00
   14    3    0     -3.82      0.00
   15    3    0      2.53      0.00
   16    3    0     -2.57      0.00
   17    3    0      2.36      0.00
  -13    4    0      3.70      0.00
  -12    4    0     -2.20      0.00
  -11    4    0      1.24      0.00
  -10    4    0     -0.84      0.00
   -9    4    0      2.22      0.00
   -8    4    0     -1.76      0.00
   -7    4    0      0.36      0.00
   -6    4    0      1.45      0.00
   -5    4    0     -1.69      0.00
   -4    4    0     -0.08      0.00
   -3    4    0      0.09      0.00
   -2    4    0      2.79      0.00
   -1    4    0     -3.45      0.00
    0    4    0      1.37      0.00
    1    4    0     14.39      0.00
    2    4    0    -29.44      0.00
    3    4    0     23.71      0.00
    4    4    0     -4.56      0.00
    5    4    0     -8.29      0.00
    6    4    0      9.16      0.00
    7    4    0      0.48      0.00
    8    4    0     -1.05      0.00
    9    4    0     -0.35      0.00
   10    4    0     -4.17      0.00
   11    4    0      6.09      0.00
   12    4    0     -5.62      0.00
   13    4    0      4.82      0.00
   14    4    0      0.47      0.00
   15    4    0     -0.97      0.00
   16    4    0     -0.99      0.00
   17    4    0     -0.07      0.00
  -12    5    0      6.63      0.00
  -11    5    0     -5.56      0.00
  -10    5    0      3.41      0.00
   -9    5    0      0.72      0.00
   -8    5    0      0.62      0.00
   -7    5    0     -0.27      0.00
   -6    5    0      1.59      0.00
   -5    5    0      1.16      0.00
   -4    5    0      1.06      0.00
   -3    5    0     -0.51      0.00
   -2    5    0     -0.42      0.00
   -1    5    0      4.14      0.00
    0    5    0     -5.35      0.00
    1    5    0      4.26      0.00
    2    5    0      1.18      0.00
    3    5    0    -11.68      0.00
    4    5    0     11.28      0.00
    5    5    0     -8.29      0.00
    6    5    0     -3.17      0.00
    7    5    0      2.48      0.00
    8    5    0      0.08      0.00
    9    5    0     -0.71      0.00
   10    5    0      0.16      0.00
   11    5    0     -6.05      0.00
   12    5    0      4.40      0.00
   13    5    0     -3.17      0.00
   14    5    0      3.12      0.00
   15    5    0     -0.30      0.00
   16    5    0      1.76      0.00
   17    5    0     -2.52      0.00
  -11    6    0      5.99      0.00
  -10    6    0     -5.46      0.00
   -9    6    0      2.76      0.00
   -8    6    0      0.30      0.00
   -7    6    0     -1.57      0.00
   -6    6    0     -0.21      0.00
   -5    6    0      0.61      0.00
   -4    6    0     -1.22      0.00
   -3    6    0      2.93      0.00
   -2    6    0     -3.70      0.00
   -1    6    0      2.17      0.00
    0    6    0      3.88      0.00
    1    6    0     -7.17      0.00
    2    6    0      8.84      0.00
    3    6    0     -2.36      0.00
    4    6    0     -0.98      0.00
    5    6    0      5.50      0.00
    6    6    0     -4.68      0.00
    7    6    0      3.32      0.00
    8    6    0     -1.66      0.00
    9    6    0      1.46      0.00
   10    6    0      3.54      0.00
   11    6    0     -3.17      0.00
   12    6    0     -1.19      0.00
   13    6    0     -0.79      0.00
   14    6    0     -0.09      0.00
   15    6    0      0.09      0.00
   16    6    0     -0.75      0.00
   17    6    0      2.47      0.00
   18    6    0     -2.48      0.00
  -11    7    0     -5.78      0.00
  -10    7    0      3.41      0.00
   -9    7    0     -1.99      0.00
   -8    7    0      0.40      0.00
   -7    7    0      0.51      0.00
   -6    7    0     -0.46      0.00
   -5    7    0      0.51      0.00
   -4    7    0      0.38      0.00
   -3    7    0     -1.15      0.00
   -2    7    0      4.07      0.00
   -1    7    0     -3.21      0.00
    0    7    0      2.88      0.00
    1    7    0      2.24      0.00
    2    7    0     -7.14      0.00
    3    7    0      6.89      0.00
    4    7    0     -0.90      0.00
    5    7    0     -2.78      0.00
    6    7    0      0.78      0.00
    7    7    0     -0.27      0.00
    8    7    0      0.87      0.00
    9    7    0     -3.34      0.00
   10    7    0      1.26      0.00
   11    7    0      3.52      0.00
   12    7    0     -3.04      0.00
   13    7    0      0.97      0.00
   14    7    0     -1.18      0.00
   15    7    0     -0.75      0.00
   16    7    0      0.63      0.00
   17    7    0      0.96      0.00
   18    7    0     -0.59      0.00
  -10    8    0     -5.52      0.00
   -9    8    0      3.90      0.00
   -8    8    0     -1.76      0.00
   -7    8    0     -0.99      0.00
   -6    8    0      0.57      0.00
   -5    8    0     -1.26      0.00
   -4    8    0     -0.20      0.00
   -3    8    0     -1.26      0.00
   -2    8    0     -1.46      0.00
   -1    8    0      1.54      0.00
    0    8    0     -2.13      0.00
    1    8    0      3.25      0.00
    2    8    0     -2.80      0.00
    3    8    0     -0.95      0.00
    4    8    0      3.73      0.00
    5    8    0     -0.22      0.00
    6    8    0     -0.87      0.00
    7    8    0     -0.06      0.00
    8    8    0      1.16      0.00
    9    8    0      3.47      0.00
   10    8    0     -4.95      0.00
   11    8    0      2.21      0.00
   12    8    0      2.55      0.00
   13    8    0     -0.69      0.00
   14    8    0     -0.38      0.00
   15    8    0     -0.41      0.00
   16    8    0     -1.21      0.00
   17    8    0      1.00      0.00
   18    8    0     -0.02      0.00
   -9    9    0     -7.07      0.00
   -8    9    0      6.16      0.00
   -7    9    0     -3.22      0.00
   -6    9    0      0.48      0.00
   -5    9    0      0.37      0.00
   -4    9    0     -0.46      0.00
   -3    9    0     -0.46      0.00
   -2    9    0      1.07      0.00
   -1    9    0     -1.44      0.00
    0    9    0     -0.26      0.00
    1    9    0      1.93      0.00
    2    9    0      1.07      0.00
    3    9    0     -4.37      0.00
    4    9    0      3.90      0.00
    5    9    0     -0.68      0.00
    6    9    0     -0.61      0.00
    7    9    0     -0.20      0.00
    8    9    0     -1.90      0.00
    9    9    0      0.86      0.00
   10    9    0      3.32      0.00
   11    9    0     -7.15      0.00
   12    9    0      5.15      0.00
   13    9    0     -1.16      0.00
   14    9    0      0.92      0.00
   15    9    0     -0.44      0.00
   16    9    0      0.46      0.00
   17    9    0     -0.18      0.00
   18    9    0     -0.39      0.00
   -8   10    0     -5.99      0.00
   -7   10    0      6.12      0.00
   -6   10    0     -2.72      0.00
   -5   10    0      1.51      0.00
   -4   10    0     -0.98      0.00
   -3   10    0     -0.46      0.00
   -2   10    0     -0.05      0.00
   -1   10    0      0.74      0.00
    0   10    0     -3.04      0.00
    1   10    0     -0.10      0.00
    2   10    0      1.52      0.00
    3   10    0     -1.53      0.00
    4   10    0     -1.68      0.00
    5   10    0      1.90      0.00
    6   10    0      0.96      0.00
    7   10    0     -1.56      0.00
    8   10    0     -0.29      0.00
    9   10    0      0.72      0.00
   10   10    0     -0.29      0.00
   11   10    0      1.72      0.00
   12   10    0     -4.77      0.00
   13   10    0      7.20      0.00
   14   10    0     -6.27      0.00
   15   10    0      1.58      0.00
   16   10    0      1.89      0.00
   17   10    0     -1.51      0.00
   18   10    0     -1.11      0.00
   -6   11    0      2.26      0.00
   -5   11    0     -0.18      0.00
   -4   11    0      0.37      0.00
   -3   11    0     -0.69      0.00
   -2   11    0      0.17      0.00
   -1   11    0      1.64      0.00
    0   11    0     -0.28      0.00
    1   11    0     -1.16      0.00
    2   11    0      1.08      0.00
    3   11    0      1.30      0.00
    4   11    0     -2.35      0.00
    5   11    0      0.37      0.00
    6   11    0      1.58      0.00
    7   11    0      0.02      0.00
    8   11    0     -1.59      0.00
    9   11    0      1.47      0.00
   10   11    0     -1.42      0.00
   11   11    0     -0.08      0.00
   12   11    0      0.21      0.00
   13   11    0     -0.64      0.00
   14   11    0      4.45      0.00
   15   11    0     -7.14      0.00
   16   11    0      3.89      0.00
   17   11    0      0.67      0.00
   18   11    0     -1.61      0.00
   -5   12    0      0.76      0.00
   -4   12    0      0.89      0.00
   -3   12    0     -0.65      0.00
   -2   12    0      0.29      0.00
   -1   12    0     -0.29      0.00
    0   12    0      1.88      0.00
    1   12    0     -1.79      0.00
    2   12    0     -0.35      0.00
    3   12    0      1.74      0.00
    4   12    0     -0.69      0.00
    5   12    0     -2.09      0.00
    6   12    0      0.61      0.00
    7   12    0      1.33      0.00
    8   12    0     -1.37      0.00
    9   12    0      0.15      0.00
   10   12    0      2.76      0.00
   11   12    0     -4.85      0.00
   12   12    0      2.32      0.00
   13   12    0     -0.34      0.00
   14   12    0      1.71      0.00
   15   12    0     -0.07      0.00
   16   12    0     -2.30      0.00
   17   12    0      2.01      0.00
   18   12    0     -0.90      0.00
   -4   13    0     -0.08      0.00
   -3   13    0      0.55      0.00
   -2   13    0     -0.47      0.00
   -1   13    0     -1.55      0.00
    0   13    0      2.15      0.00
    1   13    0      0.24      0.00
    2   13    0     -1.83      0.00
    3   13    0      1.50      0.00
    4   13    0      1.85      0.00
    5   13    0     -0.85      0.00
    6   13    0     -0.63      0.00
    7   13    0      0.37      0.00
    8   13    0      0.79      0.00
    9   13    0     -0.90      0.00
   10   13    0      1.17      0.00
   11   13    0      1.77      0.00
   12   13    0     -5.89      0.00
   13   13    0      3.88      0.00
   14   13    0     -1.28      0.00
   15   13    0      1.85      0.00
   16   13    0     -0.84      0.00
   17   13    0      0.45      0.00
   -2   14    0      1.72      0.00
   -1   14    0     -0.62      0.00
    0   14    0     -2.25      0.00
    1   14    0      3.58      0.00
    2   14    0     -2.52      0.00
    3   14    0     -0.34      0.00
    4   14    0      0.60      0.00
    5   14    0      0.56      0.00
    6   14    0      0.93      0.00
    7   14    0     -2.71      0.00
    8   14    0      2.25      0.00
    9   14    0     -1.46      0.00
   10   14    0     -0.44      0.00
   11   14    0      3.91      0.00
   12   14    0     -2.02      0.00
   13   14    0     -4.45      0.00
   14   14    0      4.94      0.00
   15   14    0     -2.71      0.00
   16   14    0      1.05      0.00
   17   14    0      0.21      0.00
   -1   15    0      2.17      0.00
    0   15    0     -1.18      0.00
    1   15    0     -1.42      0.00
    2   15    0      2.35      0.00
    3   15    0     -2.48      0.00
    4   15    0      0.74      0.00
    5   15    0     -0.75      0.00
    6   15    0      0.53      0.00
    7   15    0      2.81      0.00
    8   15    0     -4.06      0.00
    9   15    0      3.54      0.00
   10   15    0     -2.48      0.00
   11   15    0      0.19      0.00
   12   15    0      5.73      0.00
   13   15    0     -4.65      0.00
   14   15    0     -3.38      0.00
   15   15    0      6.33      0.00
   16   15    0     -4.58      0.00
    1   16    0     -3.22      0.00
    2   16    0      1.21      0.00
    3   16    0      1.97      0.00
    4   16    0     -3.42      0.00
    5   16    0      1.46      0.00
    6   16    0     -2.03      0.00
    7   16    0      0.71      0.00
    8   16    0      2.25      0.00
    9   16    0     -3.91      0.00
   10   16    0      2.56      0.00
   11   16    0     -1.99      0.00
   12   16    0      0.20      0.00
   13   16    0      5.35      0.00
   14   16    0     -4.11      0.00
   15   16    0     -3.26      0.00
    4   17    0      1.50      0.00
    5   17    0     -4.16      0.00
    6   17    0      3.15      0.00
    7   17    0     -3.25      0.00
    8   17    0      1.86      0.00
    9   17    0      0.93      0.00
   10   17    0     -2.23      0.00
   11   17    0      1.70      0.00
   12   17    0     -2.32      0.00
   13   17    0      1.43      0.00
   14   17    0      3.86      0.00
    9   18    0      1.43      0.00
   10   18    0      0.88      0.00
  -13  -17    1     -1.83      0.00
  -12  -17    1      1.16      0.00
  -11  -17    1     -1.25      0.00
  -10  -17    1      2.20      0.00
   -9  -17    1      0.88      0.00
   -8  -17    1     -6.05      0.00
   -7  -17    1      6.15      0.00
   -6  -17    1     -3.60      0.00
   -5  -17    1      1.09      0.00
   -4  -17    1      1.74      0.00
  -15  -16    1     -0.94      0.00
  -14  -16    1      4.00      0.00
  -13  -16    1     -0.62      0.00
  -12  -16    1     -2.09      0.00
  -11  -16    1      2.16      0.00
  -10  -16    1     -1.87      0.00
   -9  -16    1      2.93      0.00
   -8  -16    1     -1.03      0.00
   -7  -16    1     -4.00      0.00
   -6  -16    1      5.09      0.00
   -5  -16    1     -4.26      0.00
   -4  -16    1      0.94      0.00
   -3  -16    1      2.42      0.00
   -2  -16    1     -5.21      0.00
  -16  -15    1      7.71      0.00
  -15  -15    1     -5.52      0.00
  -14  -15    1     -2.49      0.00
  -13  -15    1      6.12      0.00
  -12  -15    1     -2.67      0.00
  -11  -15    1     -1.70      0.00
  -10  -15    1      3.35      0.00
   -9  -15    1     -2.74      0.00
   -8  -15    1      4.03      0.00
   -7  -15    1     -2.09      0.00
   -6  -15    1     -1.31      0.00
   -5  -15    1      3.08      0.00
   -4  -15    1     -2.94      0.00
   -3  -15    1      1.77      0.00
   -2  -15    1      0.44      0.00
   -1  -15    1     -3.48      0.00
    0  -15    1      3.08      0.00
  -17  -14    1      3.21      0.00
  -16  -14    1     -6.02      0.00
  -15  -14    1      7.41      0.00
  -14  -14    1     -5.16      0.00
  -13  -14    1     -1.94      0.00
  -12  -14    1      5.36      0.00
  -11  -14    1     -3.19      0.00
  -10  -14    1     -1.84      0.00
   -9  -14    1      4.00      0.00
   -8  -14    1     -3.20      0.00
   -7  -14    1      3.16      0.00
   -6  -14    1     -1.75      0.00
   -5  -14    1     -0.85      0.00
   -4  -14    1      1.58      0.00
   -3  -14    1     -2.22      0.00
   -2  -14    1      2.91      0.00
   -1  -14    1     -1.17      0.00
    0  -14    1     -1.60      0.00
    1  -14    1      1.26      0.00
    2  -14    1     -0.64      0.00
  -17  -13    1      0.91      0.00
  -16  -13    1      3.73      0.00
  -15  -13    1     -4.58      0.00
  -14  -13    1      4.42      0.00
  -13  -13    1     -3.41      0.00
  -12  -13    1      1.62      0.00
  -11  -13    1     -0.08      0.00
  -10  -13    1     -1.02      0.00
   -9  -13    1     -0.82      0.00
   -8  -13    1      2.14      0.00
   -7  -13    1     -1.03      0.00
   -6  -13    1      0.98      0.00
   -5  -13    1      0.44      0.00
   -4  -13    1     -0.71      0.00
   -3  -13    1      0.41      0.00
   -2  -13    1     -1.02      0.00
   -1  -13    1      3.99      0.00
    0  -13    1     -1.71      0.00
    1  -13    1     -1.57      0.00
    2  -13    1      1.42      0.00
    3  -13    1     -0.11      0.00
    4  -13    1     -2.45      0.00
  -17  -12    1     -4.80      0.00
  -16  -12    1      4.37      0.00
  -15  -12    1      0.69      0.00
  -14  -12    1     -3.97      0.00
  -13  -12    1      4.24      0.00
  -12  -12    1     -2.73      0.00
  -11  -12    1      2.97      0.00
  -10  -12    1     -2.86      0.00
   -9  -12    1      1.01      0.00
   -8  -12    1     -0.46      0.00
   -7  -12    1     -0.05      0.00
   -6  -12    1      0.97      0.00
   -5  -12    1     -1.58      0.00
   -4  -12    1      2.17      0.00
   -3  -12    1     -2.07      0.00
   -2  -12    1     -1.58      0.00
   -1  -12    1      1.80      0.00
    0  -12    1      0.53      0.00
    1  -12    1      0.35      0.00
    2  -12    1     -1.32      0.00
    3  -12    1      2.21      0.00
    4  -12    1     -1.28      0.00
    5  -12    1     -0.76      0.00
  -18  -11    1      0.95      0.00
  -17  -11    1     -0.72      0.00
  -16  -11    1     -3.11      0.00
  -15  -11    1      5.36      0.00
  -14  -11    1     -3.34      0.00
  -13  -11    1     -0.78      0.00
  -12  -11    1      3.46      0.00
  -11  -11    1     -2.83      0.00
  -10  -11    1      1.37      0.00
   -9  -11    1     -0.63      0.00
   -8  -11    1     -0.61      0.00
   -7  -11    1      0.08      0.00
   -6  -11    1      0.09      0.00
   -5  -11    1     -0.01      0.00
   -4  -11    1      0.51      0.00
   -3  -11    1      1.58      0.00
   -2  -11    1     -1.94      0.00
   -1  -11    1     -0.93      0.00
    0  -11    1      2.28      0.00
    1  -11    1     -1.58      0.00
    2  -11    1      3.07      0.00
    3  -11    1     -2.34      0.00
    4  -11    1      2.52      0.00
    5  -11    1     -1.79      0.00
    6  -11    1     -1.46      0.00
  -18  -10    1     -0.81      0.00
  -17  -10    1      1.81      0.00
  -16  -10    1     -0.94      0.00
  -15  -10    1     -2.24      0.00
  -14  -10    1      3.57      0.00
  -13  -10    1     -4.29      0.00
  -12  -10    1      2.79      0.00
  -11  -10    1     -0.17      0.00
  -10  -10    1     -0.79      0.00
   -9  -10    1      0.58      0.00
   -8  -10    1      0.15      0.00
   -7  -10    1     -0.53      0.00
   -6  -10    1      0.98      0.00
   -5  -10    1     -2.05      0.00
   -4  -10    1      0.34      0.00
   -3  -10    1      2.19      0.00
   -2  -10    1     -1.31      0.00
   -1  -10    1     -1.42      0.00
    0  -10    1     -1.16      0.00
    1  -10    1      0.11      0.00
    2  -10    1     -0.89      0.00
    3  -10    1      1.29      0.00
    4  -10    1     -1.44      0.00
    5  -10    1      1.40      0.00
    6  -10    1      0.52      0.00
    7  -10    1     -4.47      0.00
    8  -10    1      6.27      0.00
  -18   -9    1     -1.46      0.00
  -17   -9    1     -0.85      0.00
  -16   -9    1      3.05      0.00
  -15   -9    1     -0.63      0.00
  -14   -9    1     -1.55      0.00
  -13   -9    1      3.28      0.00
  -12   -9    1     -4.32      0.00
  -11   -9    1      4.18      0.00
  -10   -9    1     -1.58      0.00
   -9   -9    1     -0.86      0.00
   -8   -9    1     -0.33      0.00
   -7   -9    1      0.63      0.00
   -6   -9    1     -0.19      0.00
   -5   -9    1      0.03      0.00
   -4   -9    1     -3.55      0.00
   -3   -9    1      3.03      0.00
   -2   -9    1      1.28      0.00
   -1   -9    1     -0.19      0.00
    0   -9    1     -1.95      0.00
    1   -9    1      1.31      0.00
    2   -9    1     -0.47      0.00
    3   -9    1     -0.52      0.00
    4   -9    1      0.18      0.00
    5   -9    1      0.59      0.00
    6   -9    1     -1.17      0.00
    7   -9    1      2.50      0.00
    8   -9    1     -6.39      0.00
    9   -9    1      6.00      0.00
  -18   -8    1      0.31      0.00
  -17   -8    1     -1.56      0.00
  -16   -8    1     -0.16      0.00
  -15   -8    1      0.94      0.00
  -14   -8    1     -0.16      0.00
  -13   -8    1     -1.84      0.00
  -12   -8    1      4.38      0.00
  -11   -8    1     -5.89      0.00
  -10   -8    1      5.32      0.00
   -9   -8    1      1.20      0.00
   -8   -8    1     -4.10      0.00
   -7   -8    1      2.75      0.00
   -6   -8    1      1.86      0.00
   -5   -8    1     -0.18      0.00
   -4   -8    1     -0.11      0.00
   -3   -8    1     -3.20      0.00
   -2   -8    1      5.15      0.00
   -1   -8    1     -2.51      0.00
    0   -8    1      1.20      0.00
    1   -8    1     -2.07      0.00
    2   -8    1      0.98      0.00
    3   -8    1     -1.52      0.00
    4   -8    1     -1.15      0.00
    5   -8    1     -0.58      0.00
    6   -8    1      0.84      0.00
    7   -8    1     -2.46      0.00
    8   -8    1      2.22      0.00
    9   -8    1     -4.09      0.00
   10   -8    1      2.86      0.00
  -18   -7    1      1.80      0.00
  -17   -7    1      0.07      0.00
  -16   -7    1     -1.24      0.00
  -15   -7    1      1.03      0.00
  -14   -7    1     -0.10      0.00
  -13   -7    1     -0.81      0.00
  -12   -7    1      0.85      0.00
  -11   -7    1      1.59      0.00
  -10   -7    1     -4.52      0.00
   -9   -7    1      3.90      0.00
   -8   -7    1      0.02      0.00
   -7   -7    1     -2.89      0.00
   -6   -7    1      0.58      0.00
   -5   -7    1     -0.03      0.00
   -4   -7    1      2.74      0.00
   -3   -7    1     -4.55      0.00
   -2   -7    1      1.01      0.00
   -1   -7    1      4.00      0.00
    0   -7    1     -5.23      0.00
    1   -7    1      4.62      0.00
    2   -7    1      0.02      0.00
    3   -7    1     -0.15      0.00
    4   -7    1      0.19      0.00
    5   -7    1      0.43      0.00
    6   -7    1     -0.62      0.00
    7   -7    1      0.89      0.00
    8   -7    1     -2.11      0.00
    9   -7    1      2.20      0.00
   10   -7    1     -2.78      0.00
  -18   -6    1     -0.09      0.00
  -17   -6    1      0.12      0.00
  -16   -6    1     -0.43      0.00
  -15   -6    1     -0.40      0.00
  -14   -6    1     -0.06      0.00
  -13   -6    1     -1.66      0.00
  -12   -6    1     -1.09      0.00
  -11   -6    1      2.67      0.00
  -10   -6    1     -1.68      0.00
   -9   -6    1     -1.26      0.00
   -8   -6    1      2.58      0.00
   -7   -6    1     -0.28      0.00
   -6   -6    1      2.40      0.00
   -5   -6    1     -1.96      0.00
   -4   -6    1     -0.28      0.00
   -3   -6    1      7.60      0.00
   -2   -6    1     -6.30      0.00
   -1   -6    1      4.45      0.00
    0   -6    1      1.11      0.00
    1   -6    1     -4.21      0.00
    2   -6    1      4.00      0.00
    3   -6    1      0.67      0.00
    4   -6    1     -1.79      0.00
    5   -6    1      0.53      0.00
    6   -6    1      0.81      0.00
    7   -6    1     -2.55      0.00
    8   -6    1      2.01      0.00
    9   -6    1     -3.95      0.00
   10   -6    1      4.53      0.00
   11   -6    1     -3.67      0.00
  -17   -5    1      3.08      0.00
  -16   -5    1     -3.06      0.00
  -15   -5    1      4.40      0.00
  -14   -5    1     -2.77      0.00
  -13   -5    1      1.79      0.00
  -12   -5    1     -1.62      0.00
  -11   -5    1     -1.42      0.00
  -10   -5    1      3.16      0.00
   -9   -5    1     -3.23      0.00
   -8   -5    1     -2.09      0.00
   -7   -5    1      1.92      0.00
   -6   -5    1     -3.67      0.00
   -5   -5    1      2.78      0.00
   -4   -5    1     -6.47      0.00
   -3   -5    1     -1.94      0.00
   -2   -5    1      8.03      0.00
   -1   -5    1     -9.87      0.00
    0   -5    1      6.60      0.00
    1   -5    1     -0.97      0.00
    2   -5    1     -4.25      0.00
    3   -5    1      4.98      0.00
    4   -5    1      0.91      0.00
    5   -5    1     -0.78      0.00
    6   -5    1      2.68      0.00
    7   -5    1      0.63      0.00
    8   -5    1     -1.56      0.00
    9   -5    1      3.47      0.00
   10   -5    1     -5.40      0.00
   11   -5    1      7.75      0.00
   12   -5    1     -5.03      0.00
  -17   -4    1     -1.94      0.00
  -16   -4    1      0.89      0.00
  -15   -4    1     -1.07      0.00
  -14   -4    1      5.23      0.00
  -13   -4    1     -7.66      0.00
  -12   -4    1      6.41      0.00
  -11   -4    1     -3.02      0.00
  -10   -4    1     -0.98      0.00
   -9   -4    1      1.79      0.00
   -8   -4    1     -0.76      0.00
   -7   -4    1      1.01      0.00
   -6   -4    1      0.18      0.00
   -5   -4    1     -0.58      0.00
   -4   -4    1      6.38      0.00
   -3   -4    1    -11.55      0.00
   -2   -4    1      7.23      0.00
   -1   -4    1      2.12      0.00
    0   -4    1     -5.03      0.00
    1   -4    1      7.57      0.00
    2   -4    1     -4.57      0.00
    3   -4    1     -1.58      0.00
    4   -4    1      3.89      0.00
    5   -4    1     -0.73      0.00
    6   -4    1     -0.73      0.00
    7   -4    1      1.62      0.00
    8   -4    1      0.65      0.00
    9   -4    1     -2.40      0.00
   10   -4    1      1.94      0.00
   11   -4    1     -2.81      0.00
   12   -4    1      4.92      0.00
   13   -4    1     -3.41      0.00
  -17   -3    1     -0.27      0.00
  -16   -3    1     -0.19      0.00
  -15   -3    1     -0.48      0.00
  -14   -3    1      1.64      0.00
  -13   -3    1      3.91      0.00
  -12   -3    1     -6.32      0.00
  -11   -3    1      7.05      0.00
  -10   -3    1     -1.15      0.00
   -9   -3    1     -2.10      0.00
   -8   -3    1      0.02      0.00
   -7   -3    1     -0.58      0.00
   -6   -3    1      3.84      0.00
   -5   -3    1     -6.96      0.00
   -4   -3    1     -0.60      0.00
   -3   -3    1     14.07      0.00
   -2   -3    1    -33.95      0.00
   -1   -3    1     21.50      0.00
    0   -3    1     -7.64      0.00
    1   -3    1     -0.89      0.00
    2   -3    1     -1.79      0.00
    3   -3    1     -1.84      0.00
    4   -3    1     -0.40      0.00
    5   -3    1      2.12      0.00
    6   -3    1     -1.49      0.00
    7   -3    1      0.78      0.00
    8   -3    1      1.55      0.00
    9   -3    1      1.48      0.00
   10   -3    1     -1.67      0.00
   11   -3    1      1.09      0.00
   12   -3    1      0.66      0.00
   13   -3    1      0.11      0.00
   14   -3    1      0.19      0.00
  -16   -2    1     -0.64      0.00
  -15   -2    1      0.49      0.00
  -14   -2    1     -3.18      0.00
  -13   -2    1      2.51      0.00
  -12   -2    1      1.63      0.00
  -11   -2    1     -4.10      0.00
  -10   -2    1      3.91      0.00
   -9   -2    1      0.90      0.00
   -8   -2    1     -0.80      0.00
   -7   -2    1     -0.53      0.00
   -6   -2    1      0.16      0.00
   -5   -2    1     10.61      0.00
   -4   -2    1    -15.86      0.00
   -3   -2    1     23.36      0.00
   -2   -2    1      6.43      0.00
   -1   -2    1    -46.73      0.00
    0   -2    1     50.83      0.00
    1   -2    1    -19.97      0.00
    2   -2    1      3.42      0.00
    3   -2    1     -3.98      0.00
    4   -2    1      1.58      0.00
    5   -2    1     -0.59      0.00
    6   -2    1      1.65      0.00
    7   -2    1     -4.83      0.00
    8   -2    1      3.17      0.00
    9   -2    1     -2.00      0.00
   10   -2    1      0.75      0.00
   11   -2    1     -0.01      0.00
   12   -2    1     -1.37      0.00
   13   -2    1      1.14      0.00
   14   -2    1     -1.96      0.00
  -16   -1    1     -0.85      0.00
  -15   -1    1      2.32      0.00
  -14   -1    1     -2.45      0.00
  -13   -1    1     -2.29      0.00
  -12   -1    1      4.64      0.00
  -11   -1    1     -0.69      0.00
  -10   -1    1     -2.17      0.00
   -9   -1    1      1.64      0.00
   -8   -1    1      3.42      0.00
   -7   -1    1     -2.36      0.00
   -6   -1    1     -1.58      0.00
   -5   -1    1     -3.65      0.00
   -4   -1    1     12.80      0.00
   -3   -1    1    -34.59      0.00
   -2   -1    1     65.01      0.00
    1   -1    1     48.72      0.00
    2   -1    1    -29.22      0.00
    3   -1    1      3.95      0.00
    4   -1    1     -4.08      0.00
    5   -1    1      1.61      0.00
    6   -1    1     -2.92      0.00
    7   -1    1      3.50      0.00
    8   -1    1     -5.02      0.00
    9   -1    1      1.99      0.00
   10   -1    1     -0.73      0.00
   11   -1    1      0.29      0.00
   12   -1    1      1.39      0.00
   13   -1    1     -1.55      0.00
   14   -1    1      0.03      0.00
   15   -1    1     -0.46      0.00
  -15    0    1     -1.89      0.00
  -14    0    1      1.04      0.00
  -13    0    1     -2.13      0.00
  -12    0    1     -3.52      0.00
  -11    0    1      5.69      0.00
  -10    0    1     -4.43      0.00
   -9    0    1     -2.25      0.00
   -8    0    1      2.12      0.00
   -7    0    1      2.64      0.00
   -6    0    1      0.06      0.00
   -5    0    1     -4.83      0.00
   -4    0    1     -1.02      0.00
   -3    0    1     21.01      0.00
   -2    0    1    -56.47      0.00
    2    0    1     29.10      0.00
    3    0    1    -17.30      0.00
    4    0    1      1.38      0.00
    5    0    1      1.48      0.00
    6    0    1      2.00      0.00
    7    0    1     -3.74      0.00
    8    0    1      4.97      0.00
    9    0    1     -4.95      0.00
   10    0    1     -0.05      0.00
   11    0    1      0.24      0.00
   12    0    1     -1.08      0.00
   13    0    1      0.40      0.00
   14    0    1     -0.23      0.00
   15    0    1     -0.96      0.00
  -15    1    1      2.76      0.00
  -14    1    1     -1.99      0.00
  -13    1    1      0.94      0.00
  -12    1    1     -0.42      0.00
  -11    1    1     -2.74      0.00
  -10    1    1      4.76      0.00
   -9    1    1     -3.09      0.00
   -8    1    1     -1.99      0.00
   -7    1    1      2.07      0.00
   -6    1    1      0.66      0.00
   -5    1    1      3.38      0.00
   -4    1    1    -16.45      0.00
   -3    1    1     12.81      0.00
   -2    1    1      2.13      0.00
   -1    1    1    -55.40      0.00
    2    1    1     45.34      0.00
    3    1    1      7.77      0.00
    4    1    1    -11.69      0.00
    5    1    1      1.29      0.00
    6    1    1     -1.65      0.00
    7    1    1      3.32      0.00
    8    1    1     -1.93      0.00
    9    1    1      0.68      0.00
   10    1    1      0.21      0.00
   11    1    1     -0.55      0.00
   12    1    1     -0.96      0.00
   13    1    1      0.72      0.00
   14    1    1     -0.36      0.00
   15    1    1      2.30      0.00
   16    1    1     -3.46      0.00
  -14    2    1     -0.05      0.00
  -13    2    1      0.52      0.00
  -12    2    1      0.98      0.00
  -11    2    1     -3.53      0.00
  -10    2    1      0.03      0.00
   -9    2    1      0.89      0.00
   -8    2    1     -0.18      0.00
   -7    2    1     -5.50      0.00
   -6    2    1      5.68      0.00
   -5    2    1     -3.84      0.00
   -4    2    1      6.66      0.00
   -3    2    1    -16.71      0.00
   -2    2    1     24.05      0.00
   -1    2    1    -21.10      0.00
    0    2    1    -15.60      0.00
    1    2    1     71.78      0.00
    2    2    1    -77.94      0.00
    3    2    1     40.82      0.00
    4    2    1      0.80      0.00
    5    2    1     -5.44      0.00
    6    2    1      3.75      0.00
    7    2    1     -0.40      0.00
    8    2    1      2.61      0.00
    9    2    1      1.02      0.00
   10    2    1     -1.59      0.00
   11    2    1      3.22      0.00
   12    2    1     -2.33      0.00
   13    2    1     -1.25      0.00
   14    2    1      1.02      0.00
   15    2    1      1.12      0.00
   16    2    1     -0.35      0.00
  -14    3    1      1.16      0.00
  -13    3    1     -0.57      0.00
  -12    3    1      2.07      0.00
  -11    3    1      2.87      0.00
  -10    3    1     -6.91      0.00
   -9    3    1      6.10      0.00
   -8    3    1     -0.50      0.00
   -7    3    1      0.00      0.00
   -6    3    1     -2.58      0.00
   -5    3    1      5.61      0.00
   -4    3    1     -4.94      0.00
   -3    3    1      4.25      0.00
   -2    3    1    -11.87      0.00
   -1    3    1     21.95      0.00
    0    3    1    -36.11      0.00
    1    3    1     13.44      0.00
    2    3    1     20.98      0.00
    3    3    1    -42.84      0.00
    4    3    1     26.28      0.00
    5    3    1     -4.03      0.00
    6    3    1     -7.71      0.00
    7    3    1      2.42      0.00
    8    3    1      1.05      0.00
    9    3    1     -1.93      0.00
   10    3    1      3.25      0.00
   11    3    1     -1.47      0.00
   12    3    1      3.32      0.00
   13    3    1     -3.52      0.00
   14    3    1      2.45      0.00
   15    3    1     -0.76      0.00
   16    3    1      2.02      0.00
   17    3    1     -1.98      0.00
  -13    4    1      0.88      0.00
  -12    4    1      0.43      0.00
  -11    4    1      0.57      0.00
  -10    4    1      1.97      0.00
   -9    4    1     -5.95      0.00
   -8    4    1      5.58      0.00
   -7    4    1     -2.15      0.00
   -6    4    1     -0.73      0.00
   -5    4    1     -0.18      0.00
   -4    4    1      2.09      0.00
   -3    4    1     -0.30      0.00
   -2    4    1     -1.84      0.00
   -1    4    1     -0.11      0.00
    0    4    1     13.71      0.00
    1    4    1    -28.45      0.00
    2    4    1     25.85      0.00
    3    4    1     -5.37      0.00
    4    4    1    -14.37      0.00
    5    4    1     19.55      0.00
    6    4    1     -5.37      0.00
    7    4    1     -3.14      0.00
    8    4    1      1.02      0.00
    9    4    1      0.51      0.00
   10    4    1      1.85      0.00
   11    4    1     -1.78      0.00
   12    4    1      1.58      0.00
   13    4    1      0.96      0.00
   14    4    1     -2.20      0.00
   15    4    1      2.59      0.00
   16    4    1     -2.57      0.00
   17    4    1      2.77      0.00
  -12    5    1     -2.84      0.00
  -10    5    1     -0.48      0.00
   -9    5    1      2.02      0.00
   -8    5    1     -1.89      0.00
   -7    5    1      2.74      0.00
   -6    5    1      1.05      0.00
   -5    5    1     -1.05      0.00
   -4    5    1      2.00      0.00
   -3    5    1      0.93      0.00
   -2    5    1      1.73      0.00
   -1    5    1     -3.68      0.00
    0    5    1      2.02      0.00
    1    5    1      5.90      0.00
    2    5    1    -15.90      0.00
    3    5    1     15.06      0.00
    4    5    1    -12.57      0.00
    5    5    1     -0.72      0.00
    6    5    1      5.60      0.00
    7    5    1     -3.07      0.00
    8    5    1     -2.95      0.00
    9    5    1     -0.63      0.00
   10    5    1     -2.33      0.00
   11    5    1      4.30      0.00
   12    5    1     -5.30      0.00
   13    5    1      3.06      0.00
   14    5    1      0.27      0.00
   15    5    1     -0.12      0.00
   16    5    1     -0.74      0.00
   17    5    1      1.04      0.00
  -11    6    1     -6.15      0.00
  -10    6    1      2.05      0.00
   -9    6    1      0.49      0.00
   -8    6    1     -0.91      0.00
   -7    6    1     -0.76      0.00
   -6    6    1      0.77      0.00
   -5    6    1     -0.22      0.00
   -4    6    1     -0.81      0.00
   -3    6    1     -0.42      0.00
   -2    6    1      2.04      0.00
   -1    6    1      1.56      0.00
    0    6    1     -5.41      0.00
    1    6    1      6.86      0.00
    2    6    1      1.76      0.00
    3    6    1     -7.85      0.00
    4    6    1     10.90      0.00
    5    6    1     -7.32      0.00
    6    6    1      3.24      0.00
    7    6    1      2.05      0.00
    8    6    1      0.06      0.00
    9    6    1      0.38      0.00
   10    6    1      0.29      0.00
   11    6    1     -3.67      0.00
   12    6    1      3.46      0.00
   13    6    1     -3.18      0.00
   14    6    1      1.74      0.00
   15    6    1     -1.29      0.00
   16    6    1      0.77      0.00
   17    6    1     -0.52      0.00
   18    6    1      0.72      0.00
  -11    7    1      6.17      0.00
  -10    7    1     -4.89      0.00
   -9    7    1      0.28      0.00
   -8    7    1      1.93      0.00
   -7    7    1     -2.22      0.00
   -6    7    1      1.61      0.00
   -5    7    1      0.40      0.00
   -4    7    1     -0.35      0.00
   -3    7    1      1.50      0.00
   -2    7    1     -1.80      0.00
   -1    7    1      4.00      0.00
    0    7    1     -0.48      0.00
    1    7    1     -3.39      0.00
    2    7    1      7.66      0.00
    3    7    1     -4.90      0.00
    4    7    1     -2.18      0.00
    5    7    1      4.21      0.00
    6    7    1     -2.54      0.00
    7    7    1     -0.28      0.00
    8    7    1     -1.50      0.00
    9    7    1      1.91      0.00
   10    7    1      1.41      0.00
   11    7    1     -1.58      0.00
   12    7    1     -2.44      0.00
   13    7    1      2.15      0.00
   14    7    1     -0.12      0.00
   15    7    1     -1.13      0.00
   16    7    1     -0.62      0.00
   17    7    1      2.11      0.00
   18    7    1     -0.66      0.00
  -10    8    1      5.19      0.00
   -9    8    1     -2.83      0.00
   -8    8    1     -2.60      0.00
   -7    8    1      2.71      0.00
   -6    8    1     -3.14      0.00
   -5    8    1      1.31      0.00
   -4    8    1     -0.69      0.00
   -3    8    1     -2.29      0.00
   -2    8    1      1.14      0.00
   -1    8    1     -2.03      0.00
    0    8    1      0.57      0.00
    1    8    1      0.54      0.00
    2    8    1     -0.49      0.00
    3    8    1      2.59      0.00
    4    8    1     -2.27      0.00
    5    8    1     -0.27      0.00
    6    8    1      1.60      0.00
    7    8    1      1.83      0.00
    8    8    1     -0.87      0.00
    9    8    1     -2.41      0.00
   10    8    1      4.61      0.00
   11    8    1      1.24      0.00
   12    8    1     -2.88      0.00
   13    8    1      0.78      0.00
   14    8    1      1.54      0.00
   15    8    1     -1.19      0.00
   16    8    1     -1.35      0.00
   17    8    1      1.39      0.00
   18    8    1     -0.34      0.00
   -9    9    1      7.58      0.00
   -8    9    1     -4.91      0.00
   -7    9    1     -1.43      0.00
   -6    9    1      2.34      0.00
   -5    9    1     -1.75      0.00
   -4    9    1      1.11      0.00
   -3    9    1      0.75      0.00
   -2    9    1     -1.85      0.00
   -1    9    1      0.30      0.00
    0    9    1      1.03      0.00
    1    9    1     -1.45      0.00
    2    9    1      0.70      0.00
    3    9    1      2.79      0.00
    4    9    1     -1.83      0.00
    5    9    1     -0.38      0.00
    6    9    1     -0.52      0.00
    7    9    1      0.22      0.00
    8    9    1     -0.81      0.00
    9    9    1      2.12      0.00
   10    9    1     -5.28      0.00
   11    9    1      4.89      0.00
   12    9    1     -0.94      0.00
   13    9    1     -2.40      0.00
   14    9    1      4.44      0.00
   15    9    1     -3.24      0.00
   16    9    1      1.57      0.00
   17    9    1     -1.14      0.00
   18    9    1      0.86      0.00
   -8   10    1      9.40      0.00
   -7   10    1     -6.54      0.00
   -6   10    1      1.57      0.00
   -5   10    1     -0.53      0.00
   -4   10    1      0.80      0.00
   -3   10    1     -1.16      0.00
   -2   10    1      1.90      0.00
   -1   10    1     -3.17      0.00
    0   10    1     -0.86      0.00
    1   10    1      2.26      0.00
    2   10    1     -4.58      0.00
    3   10    1      1.32      0.00
    4   10    1      2.75      0.00
    5   10    1     -2.51      0.00
    6   10    1      0.86      0.00
    7   10    1     -1.24      0.00
    8   10    1      1.12      0.00
    9   10    1     -1.63      0.00
   10   10    1      3.37      0.00
   11   10    1     -4.09      0.00
   12   10    1      3.87      0.00
   13   10    1     -3.61      0.00
   14   10    1      1.73      0.00
   15   10    1      2.55      0.00
   16   10    1     -4.77      0.00
   17   10    1      3.08      0.00
   18   10    1     -1.66      0.00
   -7   11    1      6.20      0.00
   -6   11    1     -5.51      0.00
   -5   11    1      3.16      0.00
   -4   11    1     -2.64      0.00
   -3   11    1      2.54      0.00
   -2   11    1     -0.66      0.00
   -1   11    1      1.23      0.00
    0   11    1     -0.88      0.00
    1   11    1      0.58      0.00
    2   11    1      1.00      0.00
    3   11    1     -3.20      0.00
    4   11    1      2.15      0.00
    5   11    1      0.94      0.00
    6   11    1      0.22      0.00
    7   11    1     -0.79      0.00
    8   11    1     -0.34      0.00
    9   11    1     -0.34      0.00
   10   11    1     -0.48      0.00
   11   11    1      2.03      0.00
   12   11    1     -2.45      0.00
   13   11    1      2.45      0.00
   14   11    1     -4.36      0.00
   15   11    1      4.42      0.00
   16   11    1     -0.70      0.00
   17   11    1     -2.00      0.00
   18   11    1      0.53      0.00
   -5   12    1     -2.70      0.00
   -4   12    1      3.37      0.00
   -3   12    1     -2.53      0.00
   -2   12    1      1.83      0.00
   -1   12    1     -0.35      0.00
    0   12    1     -0.51      0.00
    1   12    1      1.29      0.00
    2   12    1     -0.30      0.00
    3   12    1     -0.42      0.00
    4   12    1     -2.06      0.00
    5   12    1      0.69      0.00
    6   12    1      1.06      0.00
    7   12    1     -0.23      0.00
    8   12    1     -0.46      0.00
    9   12    1      1.31      0.00
   10   12    1     -4.47      0.00
   11   12    1      4.50      0.00
   12   12    1     -1.19      0.00
   13   12    1     -0.47      0.00
   14   12    1      1.01      0.00
   15   12    1     -2.44      0.00
   16   12    1      4.00      0.00
   17   12    1     -2.59      0.00
   18   12    1      1.26      0.00
   -4   13    1     -1.88      0.00
   -3   13    1      3.05      0.00
   -2   13    1     -2.67      0.00
   -1   13    1      1.01      0.00
    0   13    1      0.15      0.00
    1   13    1     -1.13      0.00
    2   13    1      1.83      0.00
    3   13    1      1.48      0.00
    4   13    1     -1.27      0.00
    5   13    1     -0.35      0.00
    6   13    1      0.23      0.00
    7   13    1      1.05      0.00
    8   13    1      0.48      0.00
    9   13    1     -0.06      0.00
   10   13    1      0.49      0.00
   11   13    1     -4.11      0.00
   12   13    1      5.02      0.00
   13   13    1     -2.82      0.00
   14   13    1      0.95      0.00
   15   13    1     -0.65      0.00
   16   13    1      0.21      0.00
   17   13    1      1.79      0.00
   -3   14    1      0.45      0.00
   -2   14    1      1.77      0.00
   -1   14    1     -2.97      0.00
    0   14    1      2.91      0.00
    1   14    1     -1.42      0.00
    2   14    1     -2.16      0.00
    3   14    1      1.87      0.00
    4   14    1      1.80      0.00
    5   14    1     -1.67      0.00
    6   14    1     -1.25      0.00
    7   14    1      1.01      0.00
    8   14    1      0.06      0.00
    9   14    1      0.61      0.00
   10   14    1      0.49      0.00
   11   14    1     -1.05      0.00
   12   14    1     -1.35      0.00
   13   14    1      2.29      0.00
   14   14    1     -1.33      0.00
   15   14    1     -0.21      0.00
   16   14    1     -0.95      0.00
   17   14    1      1.40      0.00
   -1   15    1     -0.78      0.00
    0   15    1     -1.02      0.00
    1   15    1      2.48      0.00
    2   15    1     -2.60      0.00
    3   15    1     -1.36      0.00
    4   15    1      1.41      0.00
    5   15    1      1.18      0.00
    6   15    1      0.28      0.00
    7   15    1     -3.42      0.00
    8   15    1      4.01      0.00
    9   15    1     -1.70      0.00
   10   15    1      0.31      0.00
   11   15    1      3.20      0.00
   12   15    1     -3.99      0.00
   13   15    1      0.76      0.00
   14   15    1      2.73      0.00
   15   15    1     -1.97      0.00
   16   15    1     -2.30      0.00
    1   16    1      0.89      0.00
    2   16    1      1.36      0.00
    3   16    1     -2.28      0.00
    4   16    1     -0.75      0.00
    5   16    1      0.68      0.00
    6   16    1     -0.02      0.00
    7   16    1      0.76      0.00
    8   16    1     -3.47      0.00
    9   16    1      3.31      0.00
   10   16    1     -2.04      0.00
   11   16    1      0.49      0.00
   12   16    1      3.14      0.00
   13   16    1     -4.93      0.00
   14   16    1      2.31      0.00
   15   16    1      4.01      0.00
    4   17    1     -3.44      0.00
    5   17    1      1.00      0.00
    6   17    1      0.36      0.00
    7   17    1     -0.40      0.00
    8   17    1      0.47      0.00
    9   17    1     -1.48      0.00
   10   17    1      1.12      0.00
   11   17    1     -0.76      0.00
   12   17    1      0.56      0.00
   13   17    1      1.20      0.00
   14   17    1     -2.48      0.00
    8   18    1      0.02      0.00
    9   18    1      0.17      0.00
   10   18    1     -0.89      0.00
   11   18    1      0.08      0.00
  -13  -17    2     -0.46      0.00
  -12  -17    2      0.24      0.00
  -11  -17    2      0.59      0.00
  -10  -17    2      0.09      0.00
   -9  -17    2     -5.32      0.00
   -8  -17    2      8.18      0.00
   -7  -17    2     -4.40      0.00
   -6  -17    2      0.40      0.00
   -5  -17    2      0.24      0.00
  -15  -16    2     -0.68      0.00
  -14  -16    2     -0.26      0.00
  -13  -16    2     -0.10      0.00
  -12  -16    2      1.73      0.00
  -11  -16    2     -0.60      0.00
  -10  -16    2      1.22      0.00
   -9  -16    2     -1.20      0.00
   -8  -16    2     -4.21      0.00
   -7  -16    2      7.02      0.00
   -6  -16    2     -4.02      0.00
   -5  -16    2     -0.14      0.00
   -4  -16    2      1.15      0.00
   -2  -16    2      2.90      0.00
  -16  -15    2     -4.04      0.00
  -15  -15    2      0.99      0.00
  -14  -15    2      0.56      0.00
  -13  -15    2     -2.06      0.00
  -12  -15    2      0.27      0.00
  -11  -15    2      2.36      0.00
  -10  -15    2     -1.32      0.00
   -9  -15    2      2.56      0.00
   -8  -15    2     -2.87      0.00
   -7  -15    2     -1.05      0.00
   -6  -15    2      4.76      0.00
   -5  -15    2     -2.65      0.00
   -4  -15    2      0.27      0.00
   -3  -15    2      1.56      0.00
   -2  -15    2     -4.45      0.00
   -1  -15    2      2.93      0.00
    0  -15    2     -2.10      0.00
  -17  -14    2    -12.06      0.00
  -16  -14    2     10.47      0.00
  -15  -14    2     -3.73      0.00
  -14  -14    2     -2.31      0.00
  -13  -14    2      2.56      0.00
  -12  -14    2     -2.23      0.00
  -11  -14    2     -0.10      0.00
  -10  -14    2      1.86      0.00
   -9  -14    2     -1.13      0.00
   -8  -14    2      2.48      0.00
   -7  -14    2     -3.95      0.00
   -6  -14    2      0.93      0.00
   -5  -14    2      1.66      0.00
   -4  -14    2     -1.11      0.00
   -3  -14    2      1.11      0.00
   -2  -14    2     -0.37      0.00
   -1  -14    2     -2.27      0.00
    0  -14    2      2.33      0.00
    1  -14    2     -2.85      0.00
    2  -14    2      2.97      0.00
  -17  -13    2      5.78      0.00
  -16  -13    2    -12.14      0.00
  -15  -13    2     13.05      0.00
  -14  -13    2     -4.33      0.00
  -13  -13    2     -3.00      0.00
  -12  -13    2      2.82      0.00
  -11  -13    2     -0.90      0.00
  -10  -13    2     -1.62      0.00
   -9  -13    2      2.09      0.00
   -8  -13    2     -0.28      0.00
   -7  -13    2      1.09      0.00
   -6  -13    2     -1.90      0.00
   -5  -13    2      0.33      0.00
   -4  -13    2      1.54      0.00
   -3  -13    2     -1.04      0.00
   -2  -13    2      2.63      0.00
   -1  -13    2     -0.81      0.00
    0  -13    2     -1.17      0.00
    1  -13    2      0.85      0.00
    2  -13    2     -0.96      0.00
    3  -13    2     -0.33      0.00
    4  -13    2      2.38      0.00
  -17  -12    2      3.61      0.00
  -16  -12    2      0.00      0.00
  -15  -12    2     -5.61      0.00
  -14  -12    2      8.63      0.00
  -13  -12    2     -4.54      0.00
  -12  -12    2      0.49      0.00
  -11  -12    2     -0.04      0.00
  -10  -12    2      0.70      0.00
   -9  -12    2     -1.70      0.00
   -8  -12    2      1.29      0.00
   -7  -12    2      0.51      0.00
   -6  -12    2     -0.74      0.00
   -5  -12    2      0.52      0.00
   -4  -12    2     -2.00      0.00
   -3  -12    2      1.04      0.00
   -2  -12    2     -1.71      0.00
   -1  -12    2      3.18      0.00
    0  -12    2     -0.60      0.00
    1  -12    2     -2.08      0.00
    2  -12    2      2.01      0.00
    3  -12    2     -0.05      0.00
    4  -12    2     -1.69      0.00
    5  -12    2      4.36      0.00
  -18  -11    2     -0.96      0.00
  -17  -11    2     -3.50      0.00
  -16  -11    2      6.49      0.00
  -15  -11    2     -5.34      0.00
  -14  -11    2      1.97      0.00
  -13  -11    2      1.78      0.00
  -12  -11    2     -2.52      0.00
  -11  -11    2      1.79      0.00
  -10  -11    2     -1.40      0.00
   -9  -11    2      1.13      0.00
   -8  -11    2     -2.39      0.00
   -7  -11    2      1.66      0.00
   -6  -11    2      0.37      0.00
   -5  -11    2     -0.96      0.00
   -4  -11    2      2.59      0.00
   -3  -11    2     -3.06      0.00
   -2  -11    2      0.36      0.00
   -1  -11    2      1.00      0.00
    0  -11    2      0.41      0.00
    1  -11    2      1.26      0.00
    2  -11    2     -2.51      0.00
    3  -11    2      3.01      0.00
    4  -11    2     -1.62      0.00
    5  -11    2     -1.07      0.00
    6  -11    2      4.19      0.00
  -18  -10    2      1.83      0.00
  -17  -10    2     -2.42      0.00
  -16  -10    2     -3.10      0.00
  -15  -10    2      6.31      0.00
  -14  -10    2     -6.19      0.00
  -13  -10    2      4.14      0.00
  -12  -10    2     -2.16      0.00
  -11  -10    2      0.18      0.00
  -10  -10    2      0.30      0.00
   -9  -10    2      0.84      0.00
   -8  -10    2     -0.42      0.00
   -7  -10    2     -2.07      0.00
   -6  -10    2      2.48      0.00
   -5  -10    2     -1.10      0.00
   -4  -10    2      0.67      0.00
   -3  -10    2      0.57      0.00
   -2  -10    2     -2.62      0.00
   -1  -10    2     -0.03      0.00
    0  -10    2      0.63      0.00
    1  -10    2     -2.38      0.00
    2  -10    2      2.12      0.00
    3  -10    2     -2.73      0.00
    4  -10    2      2.81      0.00
    5  -10    2     -1.78      0.00
    6  -10    2     -1.28      0.00
    7  -10    2      5.88      0.00
  -18   -9    2      0.43      0.00
  -17   -9    2      2.59      0.00
  -16   -9    2     -3.46      0.00
  -15   -9    2     -0.49      0.00
  -14   -9    2      4.78      0.00
  -13   -9    2     -3.77      0.00
  -12   -9    2      3.13      0.00
  -11   -9    2     -1.73      0.00
  -10   -9    2     -0.49      0.00
   -9   -9    2      0.43      0.00
   -8   -9    2      0.79      0.00
   -7   -9    2     -1.86      0.00
   -6   -9    2     -0.65      0.00
   -5   -9    2      0.04      0.00
   -4   -9    2      1.01      0.00
   -3   -9    2      0.02      0.00
   -2   -9    2     -0.38      0.00
   -1   -9    2     -0.02      0.00
    0   -9    2      0.81      0.00
    1   -9    2     -0.43      0.00
    2   -9    2     -1.52      0.00
    3   -9    2      1.48      0.00
    4   -9    2     -0.98      0.00
    5   -9    2      0.53      0.00
    6   -9    2      0.36      0.00
    7   -9    2     -3.32      0.00
    8   -9    2      5.78      0.00
  -18   -8    2     -0.58      0.00
  -17   -8    2      1.61      0.00
  -16   -8    2     -0.44      0.00
  -15   -8    2     -3.34      0.00
  -14   -8    2      1.83      0.00
  -13   -8    2      0.18      0.00
  -12   -8    2     -1.23      0.00
  -11   -8    2      2.61      0.00
  -10   -8    2      0.73      0.00
   -9   -8    2     -3.37      0.00
   -8   -8    2      3.49      0.00
   -7   -8    2      1.46      0.00
   -6   -8    2     -2.31      0.00
   -5   -8    2      1.40      0.00
   -4   -8    2     -0.99      0.00
   -3   -8    2      2.89      0.00
   -2   -8    2     -2.24      0.00
   -1   -8    2      0.73      0.00
    0   -8    2     -0.27      0.00
    1   -8    2      0.87      0.00
    2   -8    2     -2.29      0.00
    3   -8    2     -0.66      0.00
    4   -8    2     -0.80      0.00
    5   -8    2      0.08      0.00
    6   -8    2     -1.55      0.00
    7   -8    2      1.90      0.00
    8   -8    2     -3.20      0.00
    9   -8    2      2.92      0.00
  -18   -7    2      0.74      0.00
  -17   -7    2      1.46      0.00
  -16   -7    2     -0.63      0.00
  -15   -7    2      0.92      0.00
  -14   -7    2     -1.27      0.00
  -13   -7    2      0.77      0.00
  -12   -7    2     -1.02      0.00
  -11   -7    2     -0.33      0.00
  -10   -7    2      2.73      0.00
   -9   -7    2      1.02      0.00
   -8   -7    2     -6.10      0.00
   -7   -7    2      4.55      0.00
   -6   -7    2     -0.31      0.00
   -5   -7    2     -1.47      0.00
   -4   -7    2     -0.69      0.00
   -3   -7    2     -0.44      0.00
   -2   -7    2      3.53      0.00
   -1   -7    2     -4.16      0.00
    0   -7    2      2.60      0.00
    1   -7    2      1.86      0.00
    2   -7    2     -0.94      0.00
    3   -7    2     -0.12      0.00
    4   -7    2      1.88      0.00
    5   -7    2     -2.96      0.00
    6   -7    2      1.99      0.00
    7   -7    2     -1.46      0.00
    8   -7    2      2.17      0.00
    9   -7    2     -1.65      0.00
   10   -7    2     -1.17      0.00
  -18   -6    2     -0.23      0.00
  -17   -6    2      1.26      0.00
  -16   -6    2     -0.52      0.00
  -15   -6    2     -2.05      0.00
  -14   -6    2      3.21      0.00
  -13   -6    2     -3.45      0.00
  -12   -6    2     -0.34      0.00
  -11   -6    2     -1.11      0.00
  -10   -6    2     -0.51      0.00
   -9   -6    2      3.07      0.00
   -8   -6    2      0.52      0.00
   -7   -6    2     -2.73      0.00
   -6   -6    2      2.94      0.00
   -5   -6    2      1.07      0.00
   -4   -6    2      2.19      0.00
   -3   -6    2     -3.79      0.00
   -2   -6    2      4.70      0.00
   -1   -6    2      1.13      0.00
    0   -6    2     -4.36      0.00
    1   -6    2      5.30      0.00
    2   -6    2      0.76      0.00
    3   -6    2     -3.56      0.00
    4   -6    2      1.97      0.00
    5   -6    2      1.69      0.00
    6   -6    2     -5.11      0.00
    7   -6    2      2.55      0.00
    8   -6    2     -1.30      0.00
    9   -6    2      2.62      0.00
   10   -6    2     -2.58      0.00
   11   -6    2     -1.04      0.00
  -17   -5    2     -0.66      0.00
  -16   -5    2      1.46      0.00
  -15   -5    2     -0.88      0.00
  -14   -5    2      1.67      0.00
  -13   -5    2      1.20      0.00
  -12   -5    2     -1.65      0.00
  -11   -5    2      0.29      0.00
  -10   -5    2     -1.67      0.00
   -9   -5    2     -2.55      0.00
   -8   -5    2      2.78      0.00
   -7   -5    2     -1.17      0.00
   -6   -5    2     -3.94      0.00
   -5   -5    2      1.48      0.00
   -4   -5    2     -2.49      0.00
   -3   -5    2      0.96      0.00
   -2   -5    2     -3.31      0.00
   -1   -5    2      1.90      0.00
    0   -5    2     -1.19      0.00
    1   -5    2     -1.97      0.00
    2   -5    2      6.24      0.00
    3   -5    2     -1.21      0.00
    4   -5    2     -2.38      0.00
    5   -5    2      4.63      0.00
    6   -5    2      0.87      0.00
    7   -5    2     -3.90      0.00
    8   -5    2      4.76      0.00
    9   -5    2     -2.51      0.00
   10   -5    2      4.31      0.00
   11   -5    2     -3.61      0.00
   12   -5    2      1.49      0.00
  -17   -4    2      1.39      0.00
  -16   -4    2     -3.08      0.00
  -15   -4    2      3.57      0.00
  -14   -4    2     -5.33      0.00
  -13   -4    2      5.85      0.00
  -12   -4    2     -3.35      0.00
  -11   -4    2      0.97      0.00
  -10   -4    2      1.80      0.00
   -9   -4    2     -3.49      0.00
   -8   -4    2     -0.57      0.00
   -7   -4    2      2.23      0.00
   -6   -4    2      1.21      0.00
   -5   -4    2     -1.24      0.00
   -4   -4    2     -0.74      0.00
   -3   -4    2      2.86      0.00
   -2   -4    2      1.16      0.00
   -1   -4    2     -3.38      0.00
    0   -4    2      1.81      0.00
    1   -4    2     -0.08      0.00
    2   -4    2     -1.27      0.00
    3   -4    2      7.02      0.00
    4   -4    2     -4.50      0.00
    5   -4    2     -1.65      0.00
    6   -4    2      5.38      0.00
    7   -4    2     -2.74      0.00
    8   -4    2     -1.45      0.00
    9   -4    2      3.68      0.00
   10   -4    2     -4.16      0.00
   11   -4    2      4.66      0.00
   12   -4    2     -2.75      0.00
   13   -4    2      2.15      0.00
  -17   -3    2     -1.44      0.00
  -16   -3    2      0.82      0.00
  -15   -3    2      0.32      0.00
  -14   -3    2      3.73      0.00
  -13   -3    2     -8.22      0.00
  -12   -3    2      9.71      0.00
  -11   -3    2     -3.24      0.00
  -10   -3    2      1.10      0.00
   -9   -3    2      2.29      0.00
   -8   -3    2     -2.81      0.00
   -7   -3    2     -0.17      0.00
   -6   -3    2     -1.65      0.00
   -5   -3    2      0.93      0.00
   -4   -3    2     -0.57      0.00
   -3   -3    2    -12.97      0.00
   -2   -3    2     18.04      0.00
   -1   -3    2    -14.11      0.00
    0   -3    2     -3.07      0.00
    1   -3    2     -0.08      0.00
    2   -3    2     -1.23      0.00
    3   -3    2      0.01      0.00
    4   -3    2      3.67      0.00
    5   -3    2     -4.36      0.00
    6   -3    2     -0.67      0.00
    7   -3    2      5.29      0.00
    8   -3    2     -1.80      0.00
    9   -3    2     -0.73      0.00
   10   -3    2      2.73      0.00
   11   -3    2     -1.90      0.00
   12   -3    2      2.19      0.00
   13   -3    2      0.13      0.00
   14   -3    2      0.35      0.00
  -16   -2    2     -1.43      0.00
  -15   -2    2      1.07      0.00
  -14   -2    2      0.56      0.00
  -13   -2    2      2.04      0.00
  -12   -2    2     -9.41      0.00
  -11   -2    2      8.66      0.00
  -10   -2    2     -1.00      0.00
   -9   -2    2     -2.65      0.00
   -8   -2    2      4.83      0.00
   -7   -2    2     -1.09      0.00
   -6   -2    2      2.18      0.00
   -5   -2    2      2.34      0.00
   -4   -2    2     -2.61      0.00
   -3   -2    2      8.24      0.00
   -2   -2    2    -18.52      0.00
   -1   -2    2     37.77      0.00
    0   -2    2    -26.32      0.00
    1   -2    2      3.45      0.00
    2   -2    2     -0.79      0.00
    3   -2    2      2.57      0.00
    4   -2    2     -0.11      0.00
    5   -2    2      1.15      0.00
    6   -2    2     -4.82      0.00
    7   -2    2      0.82      0.00
    8   -2    2      2.88      0.00
    9   -2    2     -2.33      0.00
   10   -2    2     -1.41      0.00
   11   -2    2      1.60      0.00
   12   -2    2     -0.41      0.00
   13   -2    2     -1.30      0.00
   14   -2    2      1.63      0.00
  -16   -1    2      0.75      0.00
  -15   -1    2     -1.12      0.00
  -14   -1    2      0.72      0.00
  -13   -1    2      2.15      0.00
  -12   -1    2      1.14      0.00
  -11   -1    2     -6.56      0.00
  -10   -1    2      6.08      0.00
   -9   -1    2      0.31      0.00
   -8   -1    2     -3.12      0.00
   -7   -1    2      2.19      0.00
   -6   -1    2     -0.51      0.00
   -5   -1    2      5.20      0.00
   -4   -1    2     -7.65      0.00
   -3   -1    2      7.68      0.00
   -2   -1    2    -11.96      0.00
   -1   -1    2     -6.74      0.00
    0   -1    2     38.32      0.00
    1   -1    2    -37.83      0.00
    2   -1    2      7.19      0.00
    3   -1    2     -1.61      0.00
    4   -1    2     -0.61      0.00
    5   -1    2      0.75      0.00
    6   -1    2     -0.40      0.00
    7   -1    2     -6.01      0.00
    8   -1    2      4.87      0.00
    9   -1    2     -1.02      0.00
   10   -1    2     -1.49      0.00
   11   -1    2      0.78      0.00
   12   -1    2      0.43      0.00
   13   -1    2      0.07      0.00
   14   -1    2     -3.11      0.00
   15   -1    2      3.75      0.00
  -15    0    2      1.37      0.00
  -14    0    2     -3.07      0.00
  -13    0    2     -0.60      0.00
  -12    0    2      3.84      0.00
  -11    0    2     -2.54      0.00
  -10    0    2     -4.02      0.00
   -9    0    2      1.95      0.00
   -8    0    2      2.20      0.00
   -7    0    2     -5.17      0.00
   -6    0    2      0.46      0.00
   -5    0    2      3.55      0.00
   -4    0    2     10.12      0.00
   -3    0    2    -23.12      0.00
   -2    0    2     44.16      0.00
    2    0    2    -25.51      0.00
    3    0    2      8.24      0.00
    4    0    2      0.34      0.00
    5    0    2      1.92      0.00
    6    0    2     -0.56      0.00
    7    0    2      1.62      0.00
    8    0    2     -4.78      0.00
    9    0    2      3.35      0.00
   10    0    2     -1.87      0.00
   11    0    2     -1.36      0.00
   12    0    2      1.48      0.00
   13    0    2     -1.34      0.00
   14    0    2     -0.97      0.00
   15    0    2     -1.31      0.00
  -15    1    2     -1.09      0.00
  -14    1    2     -0.51      0.00
  -13    1    2     -1.14      0.00
  -12    1    2     -1.34      0.00
  -11    1    2      6.75      0.00
  -10    1    2     -5.41      0.00
   -9    1    2      0.11      0.00
   -8    1    2      1.49      0.00
   -7    1    2      0.26      0.00
   -6    1    2     -3.36      0.00
   -5    1    2     -4.31      0.00
   -4    1    2      5.92      0.00
   -3    1    2      7.06      0.00
   -2    1    2    -37.89      0.00
   -1    1    2     68.98      0.00
    2    1    2      9.07      0.00
    3    1    2    -18.22      0.00
    4    1    2      0.68      0.00
    5    1    2      2.21      0.00
    6    1    2      1.88      0.00
    7    1    2     -4.09      0.00
    8    1    2      3.63      0.00
    9    1    2     -3.83      0.00
   10    1    2      3.20      0.00
   11    1    2     -1.79      0.00
   12    1    2      0.56      0.00
   13    1    2      0.05      0.00
   14    1    2     -0.76      0.00
   15    1    2     -0.90      0.00
   16    1    2      0.56      0.00
  -14    2    2     -1.26      0.00
  -13    2    2     -1.11      0.00
  -12    2    2     -1.80      0.00
  -11    2    2      0.37      0.00
  -10    2    2      2.79      0.00
   -9    2    2     -4.89      0.00
   -8    2    2      1.27      0.00
   -7    2    2     -0.35      0.00
   -6    2    2     -1.29      0.00
   -5    2    2      0.91      0.00
   -4    2    2     -8.23      0.00
   -3    2    2     11.91      0.00
   -2    2    2     -3.62      0.00
   -1    2    2    -18.97      0.00
    0    2    2     56.12      0.00
    1    2    2    -73.85      0.00
    2    2    2     45.93      0.00
    3    2    2      5.40      0.00
    4    2    2    -14.10      0.00
    5    2    2      7.72      0.00
    6    2    2      0.98      0.00
    7    2    2      2.61      0.00
    8    2    2     -2.00      0.00
    9    2    2      0.98      0.00
   10    2    2      0.31      0.00
   11    2    2      2.59      0.00
   12    2    2     -2.27      0.00
   13    2    2      1.09      0.00
   14    2    2     -0.90      0.00
   15    2    2      0.52      0.00
[truncated: 944,278 more chars]
